# Supplementary material for: A Genome-Wide Landscape of Retrocopies in Primate Genomes
Source: Genome Biol Evol. 2015 Jul 29;7(8):2265–75. doi: 10.1093/gbe/evv142 (PMC4558860; doi:10.1093/gbe/evv142)
Supplement: Supplementary Data [file supp_evv142_TableS9.xlsx]

## Sheet: Human
Putative parental gene	Putative transcript	Chromosome	Start	End	Strand
C15orf29	NM_024713	chr1	95115169	95116990	-
RPL22	NM_000983	chr1	16695588	16696046	-
RPS13	NM_001017	chr1	165640466	165641009	+
RPL17	NM_000985	chr1	109534879	109535499	+
RPS3A	NM_001006	chr1	119669103	119669934	-
RPL35A	NM_000996	chr1	164890520	164890929	-
KIF2C	NM_006845	chr1	72203863	72204578	+
AKIRIN1	NM_024595	chr1	96244846	96245302	-
PFN1	NM_005022	chr1	144612016	144612760	-
PSMD7	NM_002811	chr1	51837942	51839408	+
OSTC	NM_021227	chr1	45535094	45536126	-
HNRNPA1	NM_031157	chr1	241082929	241084641	+
NIT2	NM_020202	chr1	78508717	78509854	-
SPCS1	NM_014041	chr1	205103758	205104095	+
EI24	NM_004879	chr1	158423938	158426040	+
RPL9	NM_000661	chr1	234420810	234421381	+
PFN1	NM_005022	chr1	21785917	21786673	-
NDUFAF4	NM_014165	chr1	174811018	174819373	-
ATP5G2	NM_005176	chr1	209440986	209441624	-
PEF1	NM_012392	chr1	204497203	204498855	-
AURKA	NM_003600	chr1	220439556	220441301	-
RPL10A	NM_007104	chr1	81674224	81674925	+
SOD2	NM_001024465	chr1	103565697	103566203	-
PFN1	NM_005022	chr1	147601683	147602427	+
GAPDH	NM_002046	chr1	32867509	32868662	-
HRSP12	NM_005836	chr1	199721580	199722530	+
RPL23A	NM_000984	chr1	199341014	199341364	+
RPL39	NM_001000	chr1	93744328	93744689	-
RPLP0	NM_001002	chr1	220489927	220490995	-
DNAJB6	NM_005494	chr1	67743729	67745726	+
OSTC	NM_021227	chr1	27311828	27312837	-
RPS29	NM_001032	chr1	175891081	175891367	+
HS6ST1	NM_004807	chr1	21754761	21758727	+
RPL13A	NM_012423	chr1	63106249	63107360	-
LYRM4	NM_001164841	chr1	100564842	100565384	+
PDIA3	NM_005313	chr1	146649618	146651530	+
IFITM2	NM_006435	chr1	25451397	25451948	-
ALKBH8	NM_138775	chr1	171052569	171054693	+
PRR13	NM_018457	chr1	198166629	198167371	-
RFK	NM_018339	chr1	240985542	240986886	-
PIGP	NM_153682	chr1	62654844	62655690	+
RPS24	NM_033022	chr1	65543006	65543686	-
KRT8	NM_002273	chr1	151921783	151923414	-
RPL26	NM_000987	chr1	115002509	115003039	+
HSPA8	NM_006597	chr1	247393248	247395433	+
PSAT1	NM_021154	chr1	79519600	79521807	-
HMGN2	NM_005517	chr1	155121015	155122754	+
EIF1AX	NM_001412	chr1	17009586	17012744	-
FAM133B	NM_001040057	chr1	227785152	227787102	-
HNRNPF	NM_001098208	chr1	42505926	42508516	+
RPL7A	NM_000972	chr1	101052160	101052953	-
CHCHD2	NM_016139	chr1	94386586	94387105	-
KIAA0494	NM_014774	chr1	35586380	35588091	+
TRNT1	NM_182916	chr1	163207723	163209777	+
PSMD8	NM_002812	chr1	154386752	154387663	-
GEMIN2	NM_003616	chr1	153689739	153690651	-
PRKAR1A	NM_212471	chr1	92590722	92593690	+
RPS21	NM_001024	chr1	235596267	235596998	+
AIDA	NM_022831	chr1	78275455	78277620	-
RPLP1	NM_001003	chr1	241161709	241162167	-
PPIA	NM_021130	chr1	22649134	22649866	-
TFDP1	NM_007111	chr1	209405475	209407923	+
PRELID1	NM_013237	chr1	211380429	211381642	+
UBE2F	NM_080678	chr1	111980236	111981027	+
HMGB3	NM_005342	chr1	93111759	93113206	-
CTBP2	NM_001329	chr1	68625773	68629197	-
NDUFS5	NM_001184979	chr1	97049975	97050343	-
NMNAT1	NM_022787	chr1	164312189	164316350	+
VOPP1	NM_030796	chr1	148193179	148196113	+
ACTG1	NM_001614	chr1	202842420	202843841	+
MATR3	NM_001194955	chr1	106434170	106436141	+
SSR3	NM_007107	chr1	78557094	78557879	+
CCNB1IP1	NM_182852	chr1	45423789	45425246	+
MIPEP	NM_005932	chr1	238940446	238941961	-
SPTLC1	NM_178324	chr1	152050413	152050688	+
RPL23	NM_000978	chr1	79132003	79132413	+
RPL27	NM_000988	chr1	29308756	29309156	-
PSMA3	NM_152132	chr1	33977494	33978384	-
HMGB3	NM_005342	chr1	164325911	164327457	+
RPL34	NM_000995	chr1	226376532	226376958	-
RPL7	NM_000971	chr1	81563875	81564675	-
HSPA8	NM_153201	chr1	161576733	161577471	+
TUBA1C	NM_032704	chr1	47540461	47541735	-
SEC63	NM_007214	chr1	98011256	98012793	+
CHORDC1	NM_012124	chr1	70996111	70998151	+
COX6B1	NM_001863	chr1	68747997	68748437	+
RPS26	NM_001029	chr1	52446118	52446568	+
MT1E	NM_175617	chr1	33416738	33417147	-
NDUFA4	NM_002489	chr1	90126612	90127081	-
AGAP1	NM_001037131	chr1	179555376	179559644	+
RPL22	NM_000983	chr1	206180041	206180500	+
TIMM17A	NM_006335	chr1	194687927	194688393	+
RPL22	NM_000983	chr1	120880870	120881329	+
ZNF283	NM_181845	chr1	247150681	247163791	-
RPL10	NM_006013	chr1	201947770	201948139	+
SON	NM_138927	chr1	157678786	157681258	+
RPS29	NM_001032	chr1	31523701	31524013	+
PTP4A1	NM_003463	chr1	176583809	176586481	-
VKORC1	NM_024006	chr1	58694083	58694677	-
PFN1	NM_005022	chr1	146059846	146060590	+
ABCE1	NM_001040876	chr1	192216626	192217090	+
RPL4	NM_000968	chr1	171652188	171653632	-
HAUS4	NM_001166269	chr1	170338059	170339530	-
EIF4A1	NM_001416	chr1	179170839	179171206	+
ACTB	NM_001101	chr1	229567246	229568774	-
H3F3A	NM_002107	chr1	24274691	24276006	-
RPS10	NM_001204091	chr1	201489146	201489730	+
MTIF2	NM_002453	chr1	121244145	121245730	+
CFL1	NM_005507	chr1	51623112	51624161	-
SRXN1	NM_080725	chr1	1518226	1519107	-
PTPN2	NM_001207013	chr1	178715473	178716965	-
RPL26	NM_000987	chr1	165788579	165789068	+
H3F3A	NM_002107	chr1	93214736	93214893	-
RPS27A	NM_001177413	chr1	150853682	150854197	-
RPS2	NM_002952	chr1	38306609	38307384	+
RPS7	NM_001011	chr1	154051944	154052447	+
RPS2	NM_002952	chr1	198918123	198918989	+
RPS29	NM_001032	chr1	65620143	65620413	+
HSPE1	NM_002157	chr1	39769579	39770591	-
RPS20	NM_001023	chr1	82061800	82062269	-
AK2	NM_013411	chr1	59095601	59097250	-
DYNLL1	NM_001037495	chr1	18839543	18839889	+
PFN1	NM_005022	chr1	149114671	149115433	+
FKBP8	NM_012181	chr1	202407456	202408986	+
FDX1L	NM_001031734	chr1	240817410	240817922	+
RNFT1	NM_016125	chr1	78635827	78636933	-
MT1G	NM_005950	chr1	16567588	16567894	-
FCF1	NM_015962	chr1	243429437	243431467	-
ZFAND1	NM_001170797	chr1	93197605	93198105	+
PTGES3	NM_006601	chr1	89568802	89570634	-
CEP57	NM_014679	chr1	173330823	173333030	-
PFDN5	NM_002624	chr1	222814640	222815181	-
NXN	NM_001205319	chr1	219053339	219055861	-
PKM2	NM_001206796	chr1	115078528	115081099	+
RPS28	NM_001031	chr1	213028427	213028718	-
AKR1D1	NM_005989	chr1	167488789	167491153	+
RPL21	NM_000982	chr1	212224809	212225386	-
AKIRIN2	NM_018064	chr1	248468487	248469320	-
ACTG1	NM_001614	chr1	27651821	27653039	+
TXN	NM_003329	chr1	112905832	112906273	+
C11orf74	NM_138787	chr1	89755266	89756045	-
TCEB1	NM_001204857	chr1	89294702	89295115	+
FAM91A1	NM_144963	chr1	149261125	149266475	+
ACTN4	NM_004924	chr1	38242416	38244972	+
RPL39	NM_001000	chr1	113433218	113433593	-
HNRNPA1	NM_031157	chr1	202880879	202882190	+
HIGD1A	NM_001099669	chr1	111922810	111924165	+
PLIN2	NM_001122	chr1	153824087	153825923	-
KRT8	NM_002273	chr1	157042973	157044744	+
RPL7L1	NM_198486	chr1	86869853	86870551	-
PPIA	NM_021130	chr1	101736221	101736878	-
PDCL3	NM_024065	chr1	52645487	52646715	+
VPS25	NM_032353	chr1	118092060	118093046	+
RPL30	NM_000989	chr1	174059276	174059641	-
COX7C	NM_001867	chr1	202736223	202736636	-
UQCRH	NM_006004	chr1	16133507	16134191	-
RPL41	NM_001035267	chr1	63709738	63710171	+
AKR1B1	NM_001628	chr1	224762106	224763465	+
FHIT	NM_002012	chr1	69153318	69153493	-
RPS7	NM_001011	chr1	1604722	1605887	+
AP2B1	NM_001030006	chr1	104469188	104471418	+
ADH5	NM_000671	chr1	52625678	52626273	-
UBE2G1	NM_003342	chr1	235500129	235500543	+
TRA2A	NM_013293	chr1	52626707	52629128	-
RPS5	NM_001009	chr1	212997299	212997862	+
RPL6	NM_001024662	chr1	119761932	119762740	-
HMGB3	NM_005342	chr1	100163797	100164753	+
ZNF99	NM_001080409	chr1	247353320	247353798	-
NANP	NM_152667	chr1	109305121	109310259	-
C12orf45	NM_152318	chr1	204152248	204152645	+
ZC3H11A	NM_014827	chr1	219781257	219786487	-
RPL5	NM_000969	chr1	185195874	185196885	-
RPS18	NM_022551	chr1	167560586	167561120	+
BCAS2	NM_005872	chr1	100858015	100859603	-
QRSL1	NM_018292	chr1	222435136	222436138	-
RPL13	NM_000977	chr1	176200324	176200998	-
EWSR1	NM_013986	chr1	166244691	166246867	-
RPL36A	NM_021029	chr1	93656247	93656605	-
HNRNPA1	NM_031157	chr1	179425028	179426529	-
RNF4	NM_001185010	chr1	231157119	231159963	+
HSPA5	NM_005347	chr1	39174378	39176912	+
RPS16	NM_001020	chr1	16154707	16155243	+
HNRNPC	NM_001077442	chr1	68124826	68126736	-
RPS15	NM_001018	chr1	234492424	234492905	-
MTX3	NM_001010891	chr1	44653638	44654681	-
CFL1	NM_005507	chr1	242156508	242158141	+
RPS17	NM_001021	chr1	167131617	167132099	-
RPL21	NM_000982	chr1	10114470	10114823	-
PSMD7	NM_002811	chr1	155815131	155816988	+
NDUFA4	NM_002489	chr1	108047758	108048250	+
ACTA1	NM_001100	chr1	104112343	104113295	+
LARP1B	NM_178043	chr1	207079274	207079739	+
CNN2	NM_004368	chr1	166765498	166767311	+
RPS3A	NM_001006	chr1	165991430	165992308	+
RPS29	NM_001032	chr1	112084716	112084930	-
PPIA	NM_021130	chr1	45880664	45881225	+
HMGN2	NM_005517	chr1	8953470	8954662	+
ACTB	NM_001101	chr1	78238651	78240600	-
NDUFA4	NM_002489	chr1	28436190	28436929	+
GOSR2	NM_054022	chr1	32887540	32887936	+
ADH5	NM_000671	chr1	79986752	79988153	+
RPS27L	NM_015920	chr1	85101696	85101947	-
RPL21	NM_000982	chr1	229560773	229561418	+
FKBP3	NM_002013	chr1	38546258	38546601	-
RPL7A	NM_000972	chr1	46116650	46117522	-
ISCA1	NM_030940	chr1	229177843	229178479	+
HNRNPA1	NM_031157	chr1	55002443	55003748	+
PPIA	NM_021130	chr1	231253375	231254075	-
BRI3	NM_015379	chr1	100678760	100679523	+
RPL18A	NM_000980	chr1	33445543	33446117	+
CLDN6	NM_021195	chr1	155559737	155561105	-
TSEN15	NM_052965	chr1	52325447	52326622	+
HMGN1	NM_004965	chr1	182910435	182911657	-
SNW1	NM_012245	chr1	79214757	79216808	+
RPL10A	NM_007104	chr1	40830530	40830792	+
GDI2	NM_001115156	chr1	72740234	72740831	+
NDUFS5	NM_001184979	chr1	53174756	53175229	+
MEF2A	NM_001171894	chr1	179416732	179417819	-
RPL29	NM_000992	chr1	23571233	23571850	+
NRBF2	NM_030759	chr1	111390195	111391694	-
RPL7A	NM_000972	chr1	146695125	146695977	+
FAM103A1	NM_031452	chr1	221306539	221307734	-
COX7B	NM_001866	chr1	162949223	162949673	-
NFU1	NM_001002755	chr1	98542378	98543231	+
CCT8	NM_006585	chr1	146674705	146676565	-
LDHA	NM_005566	chr1	235901195	235902909	+
PRAMEF17	NM_001099851	chr1	147313095	147314568	+
UBA2	NM_005499	chr1	87509950	87511554	-
RPS14	NM_005617	chr1	178380723	178381205	+
RPL12	NM_000976	chr1	27306575	27307522	+
EIF1	NM_005801	chr1	39423775	39424618	-
TALDO1	NM_006755	chr1	54990497	54990778	+
SHMT1	NM_004169	chr1	44315086	44317511	-
MND1	NM_032117	chr1	93396903	93398086	+
ZFAND1	NM_001170797	chr1	176241618	176242342	+
NDUFA5	NM_005000	chr1	110352202	110353633	-
HSPE1	NM_002157	chr1	78319008	78319568	+
H3F3B	NM_005324	chr1	178162923	178163880	-
RPL7A	NM_000972	chr1	220621876	220622244	+
ACP1	NM_004300	chr1	233970820	233972162	-
UBA5	NM_198329	chr1	227451027	227452891	-
RPL9	NM_000661	chr1	52655586	52655990	-
RPP40	NM_006638	chr1	244895235	244895408	+
NPM1	NM_001037738	chr1	203224869	203225605	+
HNRNPA3	NM_194247	chr1	81892106	81894020	+
COX7B	NM_001866	chr1	54555466	54555893	+
YBX1	NM_004559	chr1	226504867	226506392	-
PSMD2	NM_002808	chr1	240305810	240308690	-
EEF1A1	NM_001402	chr1	194158034	194160169	+
SUMO1	NM_003352	chr1	168867347	168868278	+
DCAF16	NM_017741	chr1	32003555	32004273	-
SNRPG	NM_003096	chr1	205320349	205320735	+
RPL22	NM_000983	chr1	149424508	149424961	-
MED28	NM_025205	chr1	82021622	82023519	-
RPL32	NM_001007073	chr1	27310041	27310511	+
UBE2V1	NM_001032288	chr1	80929633	80930355	-
PLEKHA4	NM_001161354	chr1	187604179	187604727	+
RPL21	NM_000982	chr1	40798731	40799255	-
RPL32	NM_000994	chr1	235260461	235260796	-
GAPDH	NM_002046	chr1	119977082	119977731	-
HMGN2	NM_005517	chr1	184793414	184794561	+
SUMO2	NM_006937	chr1	44209143	44209848	+
C5orf15	NM_020199	chr1	100796001	100798181	-
RPL12	NM_000976	chr1	16119222	16119847	+
RPL10A	NM_007104	chr1	242528482	242529114	+
METTL21D	NM_024558	chr1	38246796	38248533	-
DNAJC19	NM_145261	chr1	245443055	245446484	-
RAD1	NM_002853	chr1	159050618	159051587	-
COX7B	NM_001866	chr1	46570236	46571633	+
RPS7	NM_001011	chr1	1667258	1668716	+
RPS28	NM_001031	chr1	228322331	228322710	-
RIMKLB	NM_020734	chr1	219371214	219373928	-
SNRPE	NM_003094	chr1	27537754	27537972	+
OST4	NM_001134693	chr1	240874695	240875072	-
PHB	NM_002634	chr1	59465289	59466320	+
TUBA1C	NM_032704	chr1	47357217	47358491	+
SET	NM_001122821	chr1	92539229	92541035	-
RPSA	NM_001012321	chr1	102251822	102252813	-
ACTG2	NM_001615	chr1	238090160	238090862	+
ARPC3	NM_005719	chr1	211615596	211616410	+
MT1H	NM_005951	chr1	237167347	237167743	-
DUT	NM_001025249	chr1	166838111	166838523	+
DNAJB6	NM_005494	chr1	224848214	224849585	-
RAC1	NM_006908	chr1	234162517	234163172	-
RPL7A	NM_000972	chr1	168547853	168548643	-
RPL26	NM_000987	chr1	9722363	9722728	-
RPL23A	NM_000984	chr1	228262	228787	-
FTH1	NM_002032	chr1	117317525	117318252	-
PLA2G12A	NM_030821	chr1	52834132	52835017	+
CFL1	NM_005507	chr1	11050258	11051876	-
SET	NM_001122821	chr1	179152937	179154704	+
RPS15A	NM_001019	chr1	45245946	45246417	-
IFITM1	NM_003641	chr1	28316493	28317035	-
C16orf52	NM_001164579	chr1	16295999	16298126	+
RPS26	NM_001029	chr1	179004366	179004809	-
RPS2	NM_002952	chr1	50791798	50792718	+
RPS27	NM_001030	chr1	173710809	173711126	+
RPS2	NM_002952	chr1	114241468	114242104	-
NDUFA4	NM_002489	chr1	168184638	168184998	+
SLC25A38	NM_017875	chr1	172717392	172719311	+
C4orf43	NM_018352	chr1	46311010	46313360	-
GRAP	NM_006613	chr1	209346365	209348035	+
KRT18	NM_199187	chr1	182928142	182929499	-
RPL13A	NM_012423	chr1	204915710	204916322	+
NIF3L1	NM_001142355	chr1	187683156	187684442	-
RBMX	NM_002139	chr1	89447632	89449654	-
RPL36A	NM_021029	chr1	41730092	41730535	-
FTH1	NM_002032	chr1	185040769	185041120	-
GEMIN8	NM_017856	chr1	90458852	90459951	-
GABARAP	NM_007278	chr1	205594555	205595709	+
OTUD5	NM_001136159	chr1	200722537	200723286	+
POU5F1	NM_002701	chr1	155402931	155404306	+
RPL7L1	NM_198486	chr1	109051248	109051873	+
SF3B4	NM_005850	chr1	11821231	11822073	-
SUMO2	NM_001005849	chr1	27637634	27638913	+
HMGB1	NM_002128	chr1	80748932	80750064	+
CBX1	NM_001127228	chr1	203923526	203927173	+
KRT18	NM_199187	chr1	214705536	214707212	+
NDUFB3	NM_002491	chr1	109529465	109529864	-
RPL23A	NM_000984	chr1	235459175	235459671	+
VDAC1	NM_003374	chr1	180403931	180405937	+
DNAJA1	NM_001539	chr1	102358645	102359752	+
NDUFA4	NM_002489	chr1	65384121	65384524	+
RPS3A	NM_001006	chr1	188663490	188664286	+
PGAM1	NM_002629	chr1	10119407	10120740	+
ZNF99	NM_001080409	chr1	227842252	227843521	+
RPL21	NM_000982	chr1	47963514	47964049	-
RPL21	NM_000982	chr1	224485318	224486308	+
KRT8	NM_002273	chr1	203841444	203843360	-
RPL26	NM_000987	chr1	173320840	173321186	+
UBE2V1	NM_001032288	chr1	214785918	214786745	-
RPL34	NM_000995	chr1	6607930	6608712	+
SRP14	NM_003134	chr1	171313913	171314442	-
UQCRB	NM_001199975	chr1	162511059	162511813	-
PHB	NM_002634	chr1	224044127	224045161	-
RPS19	NM_001022	chr1	113711581	113712067	+
SET	NM_003011	chr1	160639748	160641464	+
PNRC2	NM_017761	chr1	118319133	118321531	-
RPSA	NM_001012321	chr1	56673159	56674151	-
RPS2	NM_002952	chr1	51716222	51717166	-
RPL17	NM_000985	chr1	87250561	87251191	+
RPS15A	NM_001030009	chr1	220317267	220317697	-
PPP1R11	NM_021959	chr1	21724293	21725871	+
RPL34	NM_000995	chr1	200832902	200833325	+
RPL34	NM_000995	chr1	153968069	153968465	+
RPL35A	NM_000996	chr1	203804723	203805092	-
PPIP5K2	NM_015216	chr1	76107050	76107809	-
RPL24	NM_000986	chr1	197704734	197705292	+
RPSA	NM_001012321	chr1	63727757	63728379	+
UBE2D3	NM_181891	chr1	150772815	150773553	+
MAP7	NM_001198615	chr1	43277619	43279449	-
TRAIP	NM_005879	chr1	25490280	25490963	+
RPL23A	NM_000984	chr1	242079374	242079962	+
RPSA	NM_001012321	chr1	236982900	236983829	+
SNURF	NM_005678	chr1	2283350	2283722	+
RPS27	NM_001030	chr1	38021823	38022154	+
RPL34	NM_000995	chr1	21400089	21400298	-
BANF1	NM_003860	chr1	174725608	174726350	-
SNRPD2	NM_004597	chr1	231611602	231612000	-
PIN4	NM_006223	chr1	201398083	201398509	+
RPS15	NM_001018	chr1	113741429	113741909	+
ANAPC10	NM_014885	chr1	52719237	52720067	+
ATP6V0E1	NM_003945	chr1	48015871	48016884	+
RPS2	NM_002952	chr1	40428196	40429125	+
EEF1G	NM_001404	chr1	53038790	53039507	+
RPL4	NM_000968	chr1	166716560	166717992	+
RPL27	NM_000988	chr1	159728934	159729409	+
FTL	NM_000146	chr1	104695863	104696634	-
GAPDH	NM_002046	chr1	215044007	215045249	+
ITGB1BP1	NM_004763	chr1	192769693	192770362	+
MZT1	NM_001071775	chr1	9840880	9842508	+
VDAC2	NM_001184823	chr1	118182966	118184250	-
SIRT5	NM_031244	chr1	68509011	68509776	+
ACTB	NM_001101	chr1	224050841	224052577	-
MRPS6	NM_032476	chr1	26588891	26589876	-
RPL6	NM_001024662	chr1	46246933	46247630	+
TPI1	NM_000365	chr1	77165440	77166672	+
FYTTD1	NM_032288	chr1	174329638	174337115	-
ZNF131	NM_003432	chr1	98240224	98240584	+
UBE2V2	NM_003350	chr1	36705511	36707757	-
RPL22	NM_000983	chr1	185138872	185140865	-
RPSA	NM_001012321	chr1	160236059	160237054	-
PSMD7	NM_002811	chr1	185249936	185251307	+
TBCA	NM_004607	chr1	15018442	15018892	-
H3F3B	NM_005324	chr1	149812386	149812729	-
RPL7	NM_000971	chr1	110193978	110194807	+
PPIA	NM_021130	chr1	45453351	45454401	-
LSM3	NM_014463	chr1	201997705	201998228	+
EIF3J	NM_003758	chr1	163391047	163392824	-
HSP90AA1	NM_005348	chr1	158493447	158496270	+
RPS7	NM_001011	chr1	240175965	240176577	+
PEX5	NM_000319	chr1	247345862	247348738	-
COA5	NM_001008215	chr1	110799339	110800023	+
NEFH	NM_021076	chr1	117282036	117285246	-
CCDC72	NM_015933	chr1	53386056	53386428	+
GAPDH	NM_002046	chr1	117256257	117257528	-
MRPS21	NM_018997	chr1	197332717	197333342	+
EEF1A1	NM_001402	chr1	199356159	199357873	+
ACO2	NM_001098	chr1	236273339	236276052	+
H3F3A	NM_002107	chr1	53408296	53409635	-
KRT18	NM_199187	chr1	238654656	238656015	+
FAM108A1	NM_031213	chr1	214778783	214782546	-
WDR82	NM_025222	chr1	91997511	92001426	-
ABCE1	NM_001040876	chr1	192215360	192216625	-
RPL6	NM_001024662	chr1	241995214	241996510	+
FAM58A	NM_152274	chr1	200182766	200183902	+
GOT2	NM_002080	chr1	55833117	55835501	+
FDPS	NM_001242824	chr1	211833458	211834641	-
GTF2A2	NM_004492	chr1	31735854	31736584	-
RPL19	NM_000981	chr1	64254312	64254980	-
DCTN5	NM_001199743	chr1	168338216	168341564	+
FAM96A	NM_032231	chr1	228302324	228303179	-
UBE2D4	NM_015983	chr1	149340547	149341084	-
RPL23A	NM_000984	chr1	228636814	228637332	-
EEF1D	NM_001130056	chr1	4235527	4235959	-
RPL39	NM_001000	chr1	239215875	239216249	-
TJP3	NM_014428	chr1	106623379	106624001	-
ENO1	NM_001428	chr1	236646404	236648214	+
SPCS2	NM_014752	chr1	28421554	28422958	-
RAP1GDS1	NM_001100430	chr1	144043970	144044174	-
SLC39A14	NM_015359	chr1	235777979	235785391	+
C1orf123	NM_017887	chr1	99929933	99930507	+
RPS3A	NM_001006	chr1	226626239	226627095	+
FEN1	NM_004111	chr1	91793799	91795820	+
RPL37	NM_000997	chr1	244857686	244858046	-
RPS10	NM_001014	chr1	158165357	158165957	-
RPS24	NM_001142283	chr1	230747696	230748124	-
RPL7A	NM_000972	chr1	8117241	8118499	-
TCEB1	NM_001204857	chr1	68840992	68841399	-
RPE	NM_006916	chr1	28066474	28068073	+
CHMP1A	NM_002768	chr1	28012151	28013926	-
RPS10	NM_001014	chr1	151529919	151530577	+
RPL23A	NM_000984	chr1	8891165	8891460	+
PABPC4	NM_001135654	chr1	68026787	68027458	+
CHMP5	NM_016410	chr1	203774144	203775362	-
CCNJ	NM_001134375	chr1	93221194	93223157	+
GAPDH	NM_002046	chr1	92580209	92581324	-
ACTG1	NM_001614	chr1	92694129	92694992	-
DHX29	NM_019030	chr1	189958719	189962333	-
TXN2	NM_012473	chr1	84551358	84552650	+
ELL2	NM_012081	chr1	158144143	158147865	-
CFL1	NM_005507	chr1	64308354	64309435	-
HMGB1	NM_002128	chr1	226599079	226599724	-
AHSA2	NM_152392	chr1	47207945	47209856	+
PSMC1	NM_002802	chr1	119156735	119158291	-
PFN1	NM_005022	chr1	171639404	171640228	-
AKR1B1	NM_001628	chr1	245286402	245287189	-
RFK	NM_018339	chr1	212820501	212823669	+
LAPTM4B	NM_018407	chr1	153351104	153353272	-
EIF2S2	NM_003908	chr1	115010834	115012132	+
FDPS	NM_001242824	chr1	187532164	187533307	+
TMEM56-RWDD3	NM_001199691	chr1	174861544	174862283	+
RPL5	NM_000969	chr1	35816270	35817254	+
RPL39	NM_001000	chr1	943011	943615	-
SEPT2	NM_004404	chr1	106240660	106240862	+
RPS18	NM_022551	chr1	227618183	227618728	+
ARL8B	NM_018184	chr1	28446490	28447974	-
RPS15A	NM_001030009	chr1	117680849	117681270	+
CDKN2AIPNL	NM_080656	chr1	226680175	226681187	-
B3GALNT1	NM_001038628	chr1	179189656	179191369	+
LPCAT2	NM_017839	chr1	92532478	92532953	+
COX5B	NM_001862	chr1	179224868	179225152	+
DUSP5	NM_004419	chr1	228786006	228788163	+
RPL6	NM_000970	chr1	150025827	150027382	+
RPL36	NM_033643	chr1	24334304	24335044	-
TGIF2	NM_021809	chr1	244557552	244559338	-
GOT2	NM_002080	chr1	173108840	173111511	-
PFN1	NM_005022	chr1	120395858	120396576	+
NUTF2	NM_005796	chr1	113290645	113291505	+
SUMO1	NM_003352	chr1	160287061	160288263	+
SDCCAG3	NM_001039707	chr1	175012897	175014984	-
SCAMP1	NM_004866	chr1	96856229	96856927	+
PEBP1	NM_002567	chr1	198647477	198649173	-
PPP2CA	NM_002715	chr1	41402773	41405446	-
NCR1	NM_004829	chr1	182924366	182925320	-
NEDD8	NM_006156	chr1	84709953	84710530	+
GAPDH	NM_002046	chr1	94767621	94768628	+
H3F3A	NM_002107	chr1	228612638	228612861	-
SBF1	NM_002972	chr1	11937826	11940815	+
PRDX3	NM_014098	chr1	28852834	28853750	-
HDAC1	NM_004964	chr1	220799071	220801382	+
RPL23A	NM_000984	chr1	12140307	12140603	-
HNRNPA1	NM_031157	chr1	191114450	191116126	-
RPS27	NM_001030	chr1	109572664	109572998	+
RPL21	NM_000982	chr1	204315885	204316426	-
CASP3	NM_032991	chr1	71126347	71126963	-
CDK4	NM_000075	chr1	105976612	105977762	+
RPS4X	NM_001007	chr1	20852460	20853300	+
HSPE1	NM_002157	chr1	203872729	203873184	-
RPS24	NM_001026	chr1	27715982	27716646	+
HNRNPA1	NM_031157	chr1	116398180	116400499	-
GALNT11	NM_022087	chr1	66041176	66044164	-
RPS7	NM_001011	chr1	233424555	233425237	-
VDAC1	NM_003374	chr1	215549841	215551581	+
HMGB1	NM_002128	chr1	229840541	229841769	-
SLC4A1AP	NM_018158	chr1	187676555	187677320	+
ATP6AP2	NM_005765	chr1	197191298	197193187	+
OAZ1	NM_004152	chr1	40598381	40599248	+
RPL26	NM_000987	chr1	98051432	98051811	+
DPPA2	NM_138815	chr1	26845597	26846936	-
HSP90B1	NM_003299	chr1	92108075	92109892	+
AKIRIN2	NM_018064	chr1	248357817	248358638	+
CHM	NM_000390	chr1	241797268	241799047	-
PFN1	NM_005022	chr1	148736439	148737181	-
KIAA1191	NM_020444	chr1	229823004	229825961	-
UBA52	NM_003333	chr1	62996305	62996545	+
KRT8	NM_002273	chr1	73570462	73572224	+
ANKRD36B	NM_025190	chr1	168215026	168216441	-
HNRNPA1	NM_031157	chr1	80916468	80917725	-
MPHOSPH6	NM_005792	chr1	22394581	22395293	-
MRPS21	NM_031901	chr1	65557885	65558312	-
PFN1	NM_005022	chr1	148349159	148349903	+
UBE2W	NM_018299	chr1	96884148	96888236	+
GAPDH	NM_002046	chr1	120101175	120102090	-
ARL5A	NM_012097	chr1	68514950	68515813	-
SNRPE	NM_003094	chr1	223831659	223832039	-
PIN1	NM_006221	chr1	70385030	70386013	+
HNRNPC	NM_031314	chr1	13182319	13184039	-
RIOK2	NM_018343	chr1	40728216	40728656	-
RPS26	NM_001029	chr1	208870616	208871065	-
COL22A1	NM_152888	chr1	200116659	200117707	-
FTH1	NM_002032	chr1	38010191	38011059	+
RPS14	NM_005617	chr1	206869120	206869638	-
TUBB2C	NM_006088	chr1	53460397	53461693	+
RPS7	NM_001011	chr1	68708112	68708782	-
RAP1GDS1	NM_001100430	chr1	206506677	206506881	-
RPS24	NM_001026	chr1	179969576	179969949	-
RRM2	NM_001034	chr1	161346594	161349064	-
UBB	NM_018955	chr1	218023601	218024011	-
SMS	NM_004595	chr1	160864679	160866356	+
FAM204A	NM_022063	chr1	197714796	197716633	-
RPS15A	NM_001030009	chr1	42878013	42878460	-
MRPS21	NM_018997	chr1	157830935	157831703	+
CHCHD3	NM_017812	chr1	27526514	27528090	-
AARSD1	NM_025267	chr1	77660503	77661164	+
RPL7	NM_000971	chr1	97144339	97145196	-
ST13	NM_003932	chr1	210438743	210440661	-
ATP6V1E1	NM_001039367	chr1	43368785	43370104	+
C18orf32	NM_001035005	chr1	183556273	183557459	+
RPL37	NM_000997	chr1	6894342	6894636	-
PPIA	NM_021130	chr1	160817802	160818290	+
FBXW11	NM_033645	chr1	93850053	93850551	-
KRT8	NM_002273	chr1	44568735	44570377	-
ATP5G1	NM_005175	chr1	44553530	44554217	-
THAP3	NM_001195752	chr1	104615588	104616646	+
SNRPF	NM_003095	chr1	26213858	26214176	+
CHCHD2	NM_016139	chr1	15931023	15931824	+
QRSL1	NM_018292	chr1	168418917	168420554	-
RPL21	NM_000982	chr1	31580928	31581491	-
RPS11	NM_001015	chr1	240799799	240800373	-
RPS13	NM_001017	chr1	53237825	53238346	-
RPL30	NM_000989	chr1	153863027	153863373	+
RPL17	NM_001035006	chr1	205171299	205171925	+
NUDT4	NM_199040	chr1	145136108	145139946	-
MFF	NM_020194	chr1	15518253	15519482	-
RPL9	NM_000661	chr1	9636463	9637139	+
IPO7	NM_006391	chr1	211030931	211035730	-
RAN	NM_006325	chr1	109589405	109591001	+
MATR3	NM_001194956	chr1	106432157	106434091	-
S100A11	NM_005620	chr1	22094745	22095182	+
T	NM_003181	chr1	183671105	183679380	-
RPS20	NM_001023	chr1	101721444	101722215	+
BTBD6	NM_033271	chr1	24227531	24229495	-
UBE2V2	NM_003350	chr1	11336407	11339313	-
SMU1	NM_018225	chr1	157028275	157030596	-
RPL31	NM_001099693	chr1	72767128	72767571	+
SPR	NM_003124	chr1	62119865	62121198	+
RPS3A	NM_001006	chr1	42957386	42958175	+
CFL1	NM_005507	chr1	200298341	200298948	+
SERBP1	NM_001018067	chr1	80555862	80559010	-
FABP7	NM_001446	chr1	243787675	243788386	-
FCF1	NM_015962	chr1	50870640	50871734	-
RPS2	NM_002952	chr1	161375848	161376921	+
RPS27A	NM_001177413	chr1	192685275	192685813	+
SIGLEC10	NM_001171157	chr1	170084664	170085512	+
NENF	NM_013349	chr1	47131458	47132042	-
MFF	NM_020194	chr1	179275441	179276022	+
RPL34	NM_000995	chr1	168179842	168180540	+
CCDC25	NM_018246	chr1	40183647	40185683	+
FTH1	NM_002032	chr1	228823167	228823626	+
ZNF135	NM_001164527	chr1	50307501	50308489	+
ECT2	NM_018098	chr1	248764689	248765073	+
TAF9	NM_016283	chr1	31509607	31510095	+
PRDX5	NM_012094	chr1	76819143	76819766	-
RSL24D1	NM_016304	chr1	242935870	242938625	+
HMGB1	NM_002128	chr1	45996514	45998293	+
RPL23A	NM_000984	chr1	212482345	212482871	-
RPS2	NM_002952	chr1	165550795	165551749	+
RPL21	NM_000982	chr1	48962934	48963438	-
HMGN2	NM_005517	chr1	229706166	229707372	+
RPSA	NM_001012321	chr1	154350595	154351600	-
KRT18	NM_000224	chr1	112190828	112192219	-
COX6A1	NM_004373	chr1	80961603	80962109	+
RPL13A	NM_012423	chr1	114544040	114545035	-
RPL39	NM_001000	chr1	11292967	11293353	+
RPL23A	NM_000984	chr1	41564300	41564850	+
RPL41	NM_021104	chr1	146972872	146973237	+
RPL39	NM_001000	chr1	92065669	92066057	+
SNX25	NM_031953	chr1	211589942	211591276	+
UBA2	NM_005499	chr1	87511558	87512391	+
TOMM5	NM_001134484	chr1	51662952	51663320	+
HDHD1	NM_001135565	chr1	152095636	152097643	-
COMMD6	NM_203495	chr1	161380935	161381591	-
MRPS17	NM_015969	chr1	45457334	45457925	-
C10orf26	NM_001083913	chr1	610140	618451	+
AP3S1	NM_001284	chr1	214655550	214656829	-
RCC2	NM_001136204	chr1	243046135	243046680	-
PFN1	NM_005022	chr1	148574403	148575148	-
SLC2A3	NM_006931	chr1	65448465	65452246	-
PFN1	NM_005022	chr1	146392205	146392949	-
COX6C	NM_004374	chr1	65764296	65764675	-
RPL37	NM_000997	chr1	54307221	54307621	+
RPSA	NM_001012321	chr1	179937769	179938716	+
DLST	NM_001933	chr1	76207708	76210467	-
PTGR1	NM_012212	chr1	146790803	146792095	+
CCNT2	NM_001241	chr1	111550328	111558117	-
RPS15A	NM_001030009	chr1	46111442	46111899	-
HSD17B7	NM_016371	chr1	247990769	247992047	+
GAPDH	NM_002046	chr1	52172598	52173794	-
RPS23	NM_001025	chr1	161506313	161507950	-
CAPNS1	NM_001003962	chr1	89859647	89860722	+
HDLBP	NM_203346	chr1	119255620	119256740	+
EIF1	NM_005801	chr1	182304993	182305649	+
NSRP1	NM_032141	chr1	78312765	78315320	+
CIC	NM_015125	chr1	222641477	222645120	+
CA14	NM_012113	chr1	165677204	165679136	+
RPL5	NM_000969	chr1	91489457	91490421	+
RPL39	NM_001000	chr1	179240077	179240403	-
TMC6	NM_007267	chr1	43352022	43354359	-
C14orf2	NM_004894	chr1	53390788	53391100	-
RPL23A	NM_000984	chr1	470896	471368	+
EEF1A1	NM_001402	chr1	31959410	31961862	-
TXNDC17	NM_032731	chr1	28065622	28066358	+
RPL36A	NM_021029	chr1	101117441	101117873	+
NDUFA4	NM_002489	chr1	199846165	199846794	+
NUCKS1	NM_022731	chr1	227597673	227599196	-
RPL21	NM_000982	chr1	57004094	57004643	+
RPS15	NM_001018	chr1	171772653	171773058	+
NTAN1	NM_173474	chr1	236097410	236097930	-
MAP1LC3B	NM_022818	chr1	185301590	185302404	-
RPL21	NM_000982	chr1	94871951	94872466	-
LARP7	NM_015454	chr1	203369136	203369713	-
PPP6R3	NM_018312	chr1	88963358	88964332	-
RPS3A	NM_001006	chr1	183235604	183236381	+
IMPA1	NM_001144878	chr1	12077272	12077444	-
DPY19L4	NM_181787	chr1	249064784	249067977	-
HMGB1	NM_002128	chr1	171238597	171240823	-
CCDC72	NM_015933	chr1	27975909	27976375	+
HNRNPA1	NM_031157	chr1	101406261	101407533	-
BET1	NM_005868	chr1	68845182	68847367	-
VDAC1	NM_003374	chr1	157694067	157694771	-
RPL7A	NM_000972	chr1	168511966	168512594	+
PRIM1	NM_000946	chr1	247206104	247207469	+
RPL29	NM_000992	chr1	76047773	76048357	+
ST13	NM_003932	chr1	82187297	82191439	+
GCSH	NM_004483	chr1	168024597	168025731	-
SERF2	NM_001199875	chr1	203322392	203322863	-
PITPNC1	NM_181671	chr1	199878044	199880324	+
ZNF101	NM_033204	chr1	192962553	192963917	-
GYG1	NM_004130	chr1	55687994	55689763	+
RPL29	NM_000992	chr1	168907694	168908285	+
SSB	NM_003142	chr1	146553577	146555199	-
BECN1	NM_003766	chr1	242121420	242122312	+
RPS15A	NM_001030009	chr1	21330004	21330321	-
NAP1L4	NM_005969	chr1	117074364	117076733	-
HNRNPA1	NM_002136	chr1	54440960	54441649	-
CLNS1A	NM_001293	chr1	151750372	151751102	-
PRELID1	NM_013237	chr1	165466961	165467685	+
RPL7	NM_000971	chr1	8846231	8847003	-
MORF4L1	NM_206839	chr1	220426792	220428562	+
RBM3	NM_006743	chr1	171731175	171732277	+
SSBP1	NM_003143	chr1	23736972	23738040	+
TSPAN12	NM_012338	chr1	116118110	116120407	-
RPL7A	NM_000972	chr1	206702226	206703098	+
VHL	NM_000551	chr1	156268422	156268900	-
HMGN3	NM_001201362	chr1	152371950	152376159	+
AKR7A3	NM_012067	chr1	113466049	113467135	+
EEF1A1	NM_001402	chr1	96912423	96914170	+
SEPT14	NM_207366	chr1	197105506	197108437	-
HIGD1A	NM_014056	chr1	53537532	53539129	-
NSA2	NM_014886	chr1	203625864	203626966	-
TMSB4X	NM_021109	chr1	42965452	42966088	-
MKRN1	NM_013446	chr1	43355313	43358092	-
AIMP1	NM_001142415	chr1	172855088	172855398	-
HMGN1	NM_004965	chr1	158235739	158236709	-
RPS26	NM_001029	chr1	58521719	58522176	-
ZNF726	NM_001190829	chr1	188036477	188036635	-
DNAJC7	NM_001144766	chr1	63825196	63826852	-
IGF2BP2	NM_006548	chr1	146522307	146525819	+
RPL36A	NM_021029	chr1	89043577	89043934	+
RPL35	NM_007209	chr1	237144614	237145052	+
PACRGL	NM_145048	chr1	186549448	186550315	-
TCEB1	NM_001204858	chr1	116099297	116100092	+
RPL5	NM_000969	chr1	99473774	99474098	+
HMGCS1	NM_002130	chr1	240136091	240139718	+
RPL7	NM_000971	chr1	8810469	8811150	+
RPLP0	NM_001002	chr1	153197517	153198558	+
ADH5	NM_000671	chr1	240333448	240334830	+
RPL13A	NM_012423	chr1	207080941	207082080	+
RPL21	NM_000982	chr1	22234551	22235122	+
TXN	NM_003329	chr1	68979660	68980278	-
NPM1	NM_002520	chr1	27533326	27535223	+
MRPS6	NM_032476	chr1	51312059	51312848	+
RPL10	NM_006013	chr1	12280787	12281157	-
ATP6V0E1	NM_003945	chr1	202008979	202009170	+
RPL18A	NM_000980	chr1	27503204	27503821	+
RPS15A	NM_001030009	chr1	62656185	62656633	+
RPL17	NM_000985	chr1	26781082	26781713	-
DPPA2	NM_138815	chr1	111866462	111866724	+
STRADB	NM_001206864	chr1	48901374	48903576	+
PHKA1	NM_001172436	chr1	91358549	91359470	-
SLC25A39	NM_001143780	chr1	202765243	202766287	+
SCOC	NM_001153484	chr1	150752754	150756957	+
TOP1	NM_003286	chr1	171308440	171310734	+
BTF3	NM_001037637	chr1	227621614	227622307	+
RPL17	NM_000985	chr1	77594764	77595402	+
RPL39	NM_001000	chr1	26215408	26215778	+
RPL34	NM_000995	chr1	26653132	26653533	+
RBMX2	NM_016024	chr1	119627132	119628586	-
ACN9	NM_020186	chr1	93045488	93046358	-
XRCC6	NM_001469	chr1	220487054	220489072	-
RPS2	NM_002952	chr1	33452640	33454202	+
RPL21	NM_000982	chr1	165645528	165646050	+
FAM91A1	NM_144963	chr1	149646727	149652072	+
PPP1R8	NM_138558	chr1	48790648	48791817	-
BRWD1	NM_001007246	chr1	13881423	13884435	+
ADORA2B	NM_000676	chr1	209917723	209919017	+
RPS27	NM_001030	chr1	202440924	202441278	-
SNRPD1	NM_006938	chr1	44587726	44588267	-
SLMO2	NM_016045	chr1	220641204	220644884	+
CNOT7	NM_013354	chr1	116106931	116109558	+
C10orf26	NM_001083913	chr1	371242	379556	-
RPL31	NM_001099693	chr1	161654186	161655057	-
RPLP1	NM_001003	chr1	171793742	171794181	-
DDX56	NM_019082	chr1	160905287	160905918	+
SVIP	NM_148893	chr1	97956092	97956614	+
RPS25	NM_001028	chr1	211346760	211347249	+
ZNF706	NM_001042510	chr1	224362863	224363612	-
PHB	NM_002634	chr1	51245951	51246971	+
CYP46A1	NM_006668	chr1	48555025	48555888	+
SPTSSA	NM_138288	chr1	116459103	116461201	+
RPL21	NM_000982	chr1	42606672	42607082	+
RPS20	NM_001023	chr1	58071496	58071948	-
RPL23A	NM_000984	chr1	193725944	193726407	-
EEF1A1	NM_001402	chr1	197657823	197659814	+
HNRNPA1	NM_031157	chr1	58513525	58515045	-
GM2A	NM_000405	chr1	171361339	171364331	+
ST13	NM_003932	chr1	109045008	109046366	+
HNRNPC	NM_031314	chr1	12906950	12908309	-
PRKRIR	NM_004705	chr1	240931802	240934843	-
PIN4	NM_006223	chr1	212109593	212109983	+
HSPE1	NM_002157	chr1	21488045	21488700	+
RPS14	NM_001025071	chr1	19934573	19935110	+
OXCT1	NM_000436	chr1	40235570	40236368	-
HNRNPA3	NM_194247	chr1	113992282	113993741	+
HMGB1	NM_002128	chr1	50864434	50865584	-
DNAJC8	NM_014280	chr1	28780031	28780444	+
ARID3B	NM_006465	chr1	81967270	81971426	+
CHCHD4	NM_144636	chr1	246342097	246343327	+
RNASEH1	NM_002936	chr1	210477021	210478859	+
HBXIP	NM_006402	chr1	62504483	62505058	+
RPL27	NM_000988	chr1	8858533	8859568	+
GAPDH	NM_002046	chr1	189101395	189102494	-
SEPW1	NM_003009	chr1	31567418	31568424	-
TRMT2B	NM_001167970	chr1	184535225	184536937	+
RRAS2	NM_001177314	chr1	53457445	53459375	-
RPL39	NM_001000	chr1	100308117	100308504	+
FKBP3	NM_002013	chr1	236448774	236450303	-
CLK3	NM_003992	chr1	248099131	248100294	-
HSPD1	NM_199440	chr1	34304691	34305771	+
CYTH1	NM_017456	chr10	55526179	55526373	+
RPL12	NM_000976	chr10	99068837	99069782	-
RPL31	NM_001099693	chr10	54148808	54149285	-
CEP57L1	NM_001083535	chr10	72149122	72150341	+
C12orf49	NM_024738	chr10	44223633	44226456	+
HMGB1	NM_002128	chr10	32202049	32203086	+
ORMDL1	NM_001128150	chr10	10817725	10818646	-
RPL12	NM_000976	chr10	118955642	118956217	-
HNRNPA1	NM_031157	chr10	30806213	30807851	-
YWHAZ	NM_001135700	chr10	23425839	23428718	+
SDCBP	NM_001007069	chr10	6332994	6336676	-
TXN	NM_003329	chr10	121442575	121443335	-
NUP35	NM_138285	chr10	24446761	24448280	+
ALDH7A1	NM_001202404	chr10	64500768	64501146	-
RPL17	NM_000985	chr10	120631520	120632146	-
PRDX2	NM_005809	chr10	35253972	35255405	+
C21orf59	NM_021254	chr10	20836097	20836347	+
SNRPD2	NM_177542	chr10	91738419	91738937	+
ATP5G1	NM_005175	chr10	78596125	78596722	+
RPSA	NM_001012321	chr10	28725093	28726080	+
TRIAP1	NM_016399	chr10	27665877	27667173	-
ANKRD54	NM_138797	chr10	45646373	45647605	-
SNRPE	NM_003094	chr10	54798029	54798438	+
MRPL35	NM_145644	chr10	65394073	65394588	-
RPL12	NM_000976	chr10	5903747	5904545	-
RPS3A	NM_001006	chr10	86320175	86321071	+
RPL7A	NM_000972	chr10	88390523	88391385	-
RPL21	NM_000982	chr10	29187879	29188453	-
RPL11	NM_001199802	chr10	89705237	89705851	+
RPL19	NM_000981	chr10	122892530	122893268	-
FAM32A	NM_014077	chr10	76503044	76504460	-
HSP90AB1	NM_007355	chr10	9763722	9766418	-
NACA	NM_001113202	chr10	121756520	121757229	-
H2AFZ	NM_002106	chr10	79713177	79714314	+
CALM3	NM_005184	chr10	5567048	5567426	+
RPL10A	NM_007104	chr10	38520100	38520446	-
HMGN2	NM_005517	chr10	71934622	71934825	-
RPL26	NM_000987	chr10	75181967	75182497	-
TRAF6	NM_145803	chr10	60896001	60898158	-
EIF4B	NM_001417	chr10	21317912	21319722	+
ATXN1L	NM_001137675	chr10	88786671	88787213	+
C17orf61	NM_152766	chr10	71282975	71283412	-
MED28	NM_025205	chr10	70750985	70752438	+
NIP7	NM_016101	chr10	94865699	94867183	-
MARK2	NM_001163297	chr10	94178425	94179430	+
FAM133B	NM_001040057	chr10	60475213	60477292	+
ZFR	NM_016107	chr10	90898817	90900518	+
LDHA	NM_001135239	chr10	120691610	120692760	-
PPIA	NM_021130	chr10	76848799	76849450	-
EIF4A2	NM_001967	chr10	74959550	74961631	+
ANXA2	NM_001136015	chr10	66585274	66586641	+
HMGN2	NM_005517	chr10	98674296	98675759	-
RPS3A	NM_001006	chr10	69720452	69721251	-
LUZP4	NM_016383	chr10	21536679	21537016	+
RPL21	NM_000982	chr10	97759494	97760045	-
COX6C	NM_004374	chr10	79192885	79193526	-
TIMM9	NM_012460	chr10	76104042	76104719	-
PPIA	NM_021130	chr10	107444932	107445584	-
HNRNPA1	NM_031157	chr10	47132809	47133898	-
USMG5	NM_001206426	chr10	35084859	35085116	+
RCBTB2	NM_001268	chr10	90544401	90547183	-
OOEP	NM_001080507	chr10	8766007	8766506	+
RPL21	NM_000982	chr10	112016802	112017619	+
CALM2	NM_001743	chr10	71923369	71924497	+
RPS8	NM_001012	chr10	121397945	121398599	+
RPL7A	NM_000972	chr10	65662145	65663025	-
COX10	NM_001303	chr10	13184185	13184955	-
RPL23A	NM_000984	chr10	104332465	104333001	-
PPIA	NM_021130	chr10	32477053	32477783	-
RPL29	NM_000992	chr10	22452014	22453346	+
RPL36A	NM_021029	chr10	28193164	28194132	+
BTF3	NM_001207	chr10	111294487	111295268	+
RPL5	NM_000969	chr10	134957066	134958822	-
RPL17	NM_001035006	chr10	74765549	74766385	-
HMGA1	NM_145901	chr10	77034894	77036583	-
ARL4A	NM_001037164	chr10	62443976	62445154	+
RPL13A	NM_012423	chr10	112696361	112696998	-
PRKRIR	NM_004705	chr10	54170895	54174413	+
HNRNPA1	NM_002136	chr10	70477091	70477536	-
PHB2	NM_007273	chr10	111287862	111289106	+
NPM1	NM_002520	chr10	21399515	21402776	+
RPS12	NM_001016	chr10	34964520	34965030	-
ATP5G1	NM_005175	chr10	71192620	71193169	-
NHP2	NM_017838	chr10	93976049	93976812	+
SNRPG	NM_003096	chr10	13146440	13146767	-
RPL5	NM_000969	chr10	71538672	71539652	+
RPL7A	NM_000972	chr10	69093880	69094668	+
PPIA	NM_021130	chr10	115242430	115243067	+
HMGN2	NM_005517	chr10	85841089	85842567	+
PRPF38A	NM_032864	chr10	8203043	8204487	+
CEP164	NM_014956	chr10	45566213	45566658	-
ACTB	NM_001101	chr10	70782474	70784678	+
TPRKB	NM_016058	chr10	28948046	28948455	+
DPY19L3	NM_001172774	chr10	111421380	111421809	+
C1D	NM_001190265	chr10	81784148	81784987	-
RPL5	NM_000969	chr10	118509397	118510807	+
RPS10	NM_001204091	chr10	126178330	126179184	-
CD164	NM_006016	chr10	99037406	99038321	+
RPS15A	NM_001030009	chr10	123473091	123473568	+
UBE2V1	NM_001032288	chr10	115876873	115879177	+
RPL7	NM_000971	chr10	90377988	90378708	-
RPL41	NM_021104	chr10	92870627	92870833	-
RPS26	NM_001029	chr10	89402339	89402783	+
MRPL50	NM_019051	chr10	61310631	61311660	-
RPS4X	NM_001007	chr10	32391381	32392256	-
RAP1GDS1	NM_001100430	chr10	44983781	44983971	-
RAB11A	NM_004663	chr10	95638883	95641671	-
PRPF38A	NM_032864	chr10	17619276	17622501	+
RPL13A	NM_012423	chr10	49953579	49954144	-
RPL15	NM_002948	chr10	116660439	116661153	+
ARL5A	NM_012097	chr10	100770912	100773979	-
ALDOA	NM_001127617	chr10	127355249	127356541	-
ADAD1	NM_001159285	chr10	21741125	21741394	+
RPS12	NM_001016	chr10	70921258	70921696	-
PTCD2	NM_024754	chr10	90636137	90637893	+
YWHAZ	NM_001135700	chr10	107446066	107449482	+
RAB5C	NM_004583	chr10	76182401	76183925	-
ATP6V1G1	NM_004888	chr10	35447320	35448201	+
MAPK6	NM_002748	chr10	50979128	50982464	+
SKP1	NM_170679	chr10	103843627	103845527	-
RPL17	NM_000985	chr10	95043716	95044355	-
RPS24	NM_001142283	chr10	32520711	32521177	-
EIF2A	NM_032025	chr10	45301893	45303679	+
ZNF101	NM_033204	chr10	28628213	28629893	-
MARK2	NM_017490	chr10	91597395	91599090	-
GAPDH	NM_002046	chr10	57426899	57428117	-
RPL22	NM_000983	chr10	104647543	104647973	-
DDX18	NM_006773	chr10	92812787	92816797	+
HNRNPH1	NM_005520	chr10	72111389	72112175	+
NPM1	NM_001037738	chr10	98319894	98321004	+
RPL3	NM_001033853	chr10	121829504	121829687	-
SSBP1	NM_003143	chr10	30179870	30180775	-
HNRNPH1	NM_005520	chr10	43882245	43883201	-
DUXA	NM_001012729	chr10	43240985	43244179	-
PFN1	NM_005022	chr10	104604919	104605295	-
RPL7A	NM_000972	chr10	96642373	96643142	+
DYNC1I2	NM_001378	chr10	52024724	52027095	+
GAPDH	NM_002046	chr10	93426422	93427609	-
HMGB3	NM_005342	chr10	118198721	118199579	-
PRELID1	NM_013237	chr10	65186913	65187807	+
RPL9	NM_000661	chr10	44909856	44910614	-
SAR1A	NM_001142648	chr10	127961297	127962008	+
NPM1	NM_001037738	chr10	126556032	126557221	+
PSME2	NM_002818	chr10	22514626	22515000	+
RPLP1	NM_001003	chr10	60848421	60848954	-
TMEM14B	NM_030969	chr10	70303768	70304697	-
NAPG	NM_003826	chr10	90459460	90460135	+
TCEB1	NM_001204857	chr10	10216153	10216758	+
CFL1	NM_005507	chr10	89603586	89604483	+
EEF1A1	NM_001402	chr10	114308071	114308633	-
RPL21	NM_000982	chr10	51023130	51023615	+
CHCHD2	NM_016139	chr10	44093691	44094383	-
SDHC	NM_003001	chr10	93878402	93879658	+
RPE	NM_006916	chr10	105005719	105007477	+
RPAP2	NM_024813	chr10	88614452	88616165	-
MARK2	NM_001039469	chr10	85072401	85072728	-
GAPDH	NM_002046	chr10	15135073	15135612	-
RPL21	NM_000982	chr10	122114157	122114738	-
XRCC6	NM_001469	chr10	94966400	94969436	-
TPT1	NM_003295	chr10	59972078	59972848	-
BANF1	NM_003860	chr10	135157768	135158503	-
HNRNPA3	NM_194247	chr10	44282573	44285890	-
CCND3	NM_001760	chr10	30692123	30692737	-
FIBP	NM_004214	chr10	97518485	97518842	-
SS18L2	NM_016305	chr10	35164089	35165161	+
RPSA	NM_001012321	chr10	76131255	76132238	+
GNG10	NM_001198664	chr10	127647456	127648951	-
SMARCE1	NM_003079	chr10	102940900	102941751	-
FAF2	NM_014613	chr10	93525163	93526948	-
MRPL35	NM_145644	chr10	76287340	76287851	+
RPL17	NM_001035006	chr10	66380147	66380625	-
HDAC1	NM_004964	chr10	95897529	95899808	+
HMGN1	NM_004965	chr10	124654009	124655345	+
HMGN1	NM_004965	chr10	19777894	19779141	+
RPL15	NM_002948	chr10	73949663	73951244	+
NANOG	NM_024865	chr10	101548231	101549171	-
PTGES3	NM_006601	chr10	110055856	110056892	+
RPL12	NM_000976	chr10	86148861	86149448	-
BTBD7	NM_018167	chr10	113082197	113083152	+
TCEB1	NM_001204864	chr10	44235785	44237774	-
AIFM1	NM_001130847	chr10	19024604	19027763	+
RPS2	NM_002952	chr10	98380635	98381264	-
PSMD4	NM_002810	chr10	95718429	95719673	-
LRRC37A3	NM_199340	chr10	27534782	27541234	-
RPL31	NM_000993	chr10	22555895	22556616	+
ATXN1L	NM_001137675	chr10	75500296	75500850	-
RPA2	NM_002946	chr10	82895625	82897209	-
TOMM22	NM_020243	chr10	120403282	120404083	+
RPL23A	NM_000984	chr10	108309870	108310239	+
DNAJC19	NM_145261	chr10	69593406	69593934	+
DPPA5	NM_001025290	chr10	6371060	6371439	-
RPS3A	NM_001006	chr10	70434064	70434907	+
KRT8	NM_002273	chr10	90487285	90488881	+
PPIA	NM_021130	chr10	15196597	15197361	-
RPS15A	NM_001030009	chr10	104884736	104885202	-
C20orf30	NM_001009925	chr10	23547124	23548417	+
RPL7	NM_000971	chr10	100807380	100808135	+
COX6C	NM_004374	chr10	7336942	7337208	-
ARL4A	NM_001195396	chr10	5248978	5250029	+
KRT8	NM_002273	chr10	8555419	8557170	-
C19orf53	NM_014047	chr10	112864690	112865293	+
RPL6	NM_000970	chr10	13633415	13634342	-
AK3	NM_001199854	chr10	33233348	33236220	+
PTGES3	NM_006601	chr10	104605358	104606530	+
RNMTL1	NM_018146	chr10	21682942	21683520	+
DUXA	NM_001012729	chr10	45551061	45552242	+
MRPS21	NM_018997	chr10	126855197	126855665	+
TATDN1	NM_032026	chr10	64981884	64982904	+
DBF4	NM_006716	chr10	65928504	65930889	-
SNRPG	NM_003096	chr10	118168772	118169110	+
NDUFA4	NM_002489	chr10	15212871	15213337	-
NAMPT	NM_005746	chr10	36810664	36813164	-
POLR3D	NM_001722	chr10	76414708	76416496	+
HMGB3	NM_005342	chr10	112210363	112211879	+
TPM4	NM_003290	chr10	101872256	101875129	-
NUDT9	NM_024047	chr10	92912395	92913406	-
BTBD7	NM_018167	chr10	13198683	13200644	-
MYL6	NM_021019	chr10	66929015	66929618	-
CCDC58	NM_001017928	chr10	52722504	52723190	-
TLK2	NM_006852	chr10	38106281	38109915	-
RPL21	NM_000982	chr10	111567380	111567922	+
RPL26	NM_000987	chr10	70259245	70259776	+
NUTF2	NM_005796	chr10	13912722	13913538	+
YBX2	NM_015982	chr10	125751184	125752187	+
RPSA	NM_001012321	chr10	14765107	14766091	-
CACYBP	NM_014412	chr10	86214255	86215891	-
RSU1	NM_152724	chr10	53079701	53080514	+
SPCS2	NM_014752	chr10	101901768	101903762	-
RPL7	NM_000971	chr10	35986202	35987038	+
AKR1B10	NM_020299	chr10	69509991	69511315	+
NRBF2	NM_030759	chr10	5817854	5820727	+
RPL13A	NM_012423	chr10	98510023	98510680	+
YBX1	NM_004559	chr10	94637623	94638048	-
CHCHD3	NM_017812	chr10	8661769	8663322	+
RPL34	NM_000995	chr10	99152931	99153307	-
PIP5K1A	NM_001135638	chr10	95719672	95721672	-
RPS26	NM_001029	chr10	124930974	124931414	-
RPL11	NM_001199802	chr10	94356616	94357046	-
EIF4A1	NM_001416	chr10	93896287	93898269	+
RPS6	NM_001010	chr10	113258037	113258709	-
RPL5	NM_000969	chr10	13099897	13100725	-
RPS15A	NM_001019	chr10	71060141	71060603	-
UQCRH	NM_006004	chr10	44227733	44228140	+
RPL13	NM_000977	chr10	7875531	7875928	-
SNRPB2	NM_198220	chr10	116261820	116262071	-
POU5F1	NM_001173531	chr10	69769690	69770637	-
C20orf108	NM_080821	chr10	27635820	27639230	-
HMGN2	NM_005517	chr10	74395289	74396626	-
NEK4	NM_001193533	chr10	66814111	66814749	+
ZNF532	NM_018181	chr10	79490530	79497953	+
RPL39	NM_001000	chr10	77029061	77029352	-
RPL36A	NM_021029	chr10	13201424	13201817	-
SRP9	NM_001130440	chr10	93565800	93567290	-
RPL26L1	NM_016093	chr10	70184288	70185582	+
ACP1	NM_004300	chr10	87468434	87469555	+
ZNF99	NM_001080409	chr10	42831363	42833530	-
RPL26	NM_000987	chr10	5346346	5346861	-
MED6	NM_005466	chr10	89808023	89808405	-
C1D	NM_006333	chr10	32799556	32800747	-
RPS15A	NM_001030009	chr10	114747248	114747635	+
RPS26	NM_001029	chr10	72553863	72554305	-
AGGF1	NM_018046	chr10	135454041	135457270	+
RPS19	NM_001022	chr10	45568537	45569003	-
CTBP2	NM_001329	chr10	96404159	96407756	-
GSK3B	NM_002093	chr10	19229429	19229987	+
CTAGE5	NM_005930	chr10	131904163	131907100	+
NPM1	NM_002520	chr10	74677076	74678388	-
RPS3A	NM_001006	chr10	97354325	97355190	+
PHB	NM_002634	chr10	102007957	102008982	+
C8orf59	NM_001099670	chr10	13350093	13350491	-
EBAG9	NM_198120	chr10	101456490	101457719	-
TUBA3C	NM_006001	chr10	5435512	5436286	-
SPA17	NM_017425	chr10	77141975	77142657	-
PPIA	NM_021130	chr10	116449267	116450403	-
XIAP	NM_001204401	chr10	111440184	111447716	+
RPL21	NM_000982	chr10	44126375	44126934	+
CSTF2	NM_001325	chr10	53457466	53459294	-
KRT19	NM_002276	chr10	70020042	70021075	+
IMPDH1	NM_001142574	chr10	79539353	79541671	-
AHCY	NM_000687	chr10	47594374	47596414	+
RAB18	NM_021252	chr10	32400594	32400747	-
SPTLC1	NM_178324	chr10	31649869	31650143	+
TMSB15A	NM_021992	chr10	18696945	18698493	-
TNPO1	NM_153188	chr10	86150655	86153469	+
MARCKSL1	NM_023009	chr10	104935161	104936838	+
RPL7A	NM_000972	chr10	33346483	33347360	-
PPIA	NM_021130	chr10	131930009	131930509	-
MKNK1	NM_198973	chr10	37231521	37233590	-
CKS1B	NM_001826	chr10	29986864	29987649	+
RPS7	NM_001011	chr10	82476218	82476835	-
SLC9A3	NM_004174	chr10	51910397	51912599	+
FARSB	NM_005687	chr10	82535843	82537824	-
WWP1	NM_007013	chr10	67007847	67008530	-
UBE2V1	NM_001032288	chr10	19340379	19342754	+
SLC9A3	NM_004174	chr10	51784879	51787060	-
RPS25	NM_001028	chr10	71958737	71959005	-
CAP1	NM_006367	chr10	44099217	44101741	-
TMEM161B	NM_153354	chr10	37626342	37628788	+
EIF2S2	NM_003908	chr10	94428208	94429604	-
RPL4	NM_000968	chr10	16875511	16875883	+
NPM1	NM_002520	chr10	97948798	97950023	-
RPL21	NM_000982	chr10	69553500	69554330	+
TRRAP	NM_003496	chr10	112208534	112208733	+
HNRNPR	NM_001102398	chr10	21912836	21915252	-
GPN3	NM_001164373	chr10	25936014	25937033	-
FAM36A	NM_198076	chr10	70392094	70392593	+
LRRC40	NM_017768	chr10	65118657	65119387	+
COQ10B	NM_025147	chr10	24949474	24949950	-
AMD1	NM_001634	chr10	20638342	20640731	+
RPL7	NM_000971	chr10	112309895	112310596	-
ST13	NM_003932	chr10	104975383	104977914	+
RPL12	NM_000976	chr10	69634090	69634649	+
RAD1	NM_002853	chr10	121380539	121382995	+
YY1	NM_003403	chr10	72243604	72246072	-
RPL23A	NM_000984	chr10	51532054	51532585	-
SLC9A3	NM_004174	chr10	47965772	47967300	+
SHQ1	NM_018130	chr10	52388260	52391054	-
LDHAL6A	NM_001144071	chr11	83525476	83526316	-
RPL12	NM_000976	chr11	36018690	36019311	-
MTRF1L	NM_001114184	chr11	113582452	113583106	+
FTH1	NM_002032	chr11	77445360	77446277	-
GAPDH	NM_002046	chr11	88141146	88142398	-
HNRNPA3	NM_194247	chr11	32612949	32614312	-
C1D	NM_173177	chr11	82822096	82822479	-
C4orf43	NM_018352	chr11	58562676	58564407	-
HIGD1A	NM_001099669	chr11	64911884	64913785	-
DHX9	NM_001357	chr11	85163086	85164784	-
CCDC58	NM_001017928	chr11	73561252	73562255	-
RPL23A	NM_000984	chr11	118873674	118874169	-
HMGN1	NM_004965	chr11	11202851	11203962	-
C20orf30	NM_001009924	chr11	56457695	56459154	+
H2AFZ	NM_002106	chr11	70124654	70125452	-
SEC14L1	NM_001039573	chr11	43918786	43921245	+
NCL	NM_005381	chr11	76302074	76302257	+
HDAC1	NM_004964	chr11	114453968	114456028	+
RPL29	NM_000992	chr11	33211461	33212053	-
RPL5	NM_000969	chr11	118431332	118432328	+
PLCB2	NM_004573	chr11	64025974	64026404	+
HMGN1	NM_004965	chr11	4009576	4010833	-
S100A11	NM_005620	chr11	71216981	71217463	-
GNG5	NM_005274	chr11	111734920	111735450	+
ANKRD33B	NM_001164440	chr11	49907264	49915328	-
RPS2	NM_002952	chr11	17249809	17250745	+
ASS1	NM_000050	chr11	107046938	107048500	+
HNRNPA1	NM_031157	chr11	84255934	84257910	-
RPL32	NM_001007073	chr11	82924002	82924493	+
OSBPL9	NM_148907	chr11	90849119	90849711	+
C11orf10	NM_014206	chr11	5383827	5384208	+
MMADHC	NM_015702	chr11	34356316	34357652	-
SRSF2	NM_003016	chr11	94770749	94772953	+
RBMX	NM_002139	chr11	82516237	82518245	+
ANKRD33B	NM_001164440	chr11	89783096	89787027	-
ASNA1	NM_004317	chr11	47062450	47063497	-
RPL34	NM_000995	chr11	111817424	111817627	-
KRT8	NM_002273	chr11	65494373	65495935	+
POLR2E	NM_002695	chr11	109920250	109921482	+
SRSF3	NM_003017	chr11	18686477	18688026	+
AHCY	NM_000687	chr11	85568124	85570207	+
EEF1A1	NM_001402	chr11	29297152	29298428	+
MTHFD1L	NM_001242768	chr11	18892181	18895003	-
RPL37	NM_000997	chr11	67450188	67450556	-
HMGN2	NM_005517	chr11	73291197	73292379	+
COX6C	NM_004374	chr11	2792526	2792943	+
SRSF2	NM_003016	chr11	94800332	94802266	+
GNG10	NM_001017998	chr11	10292761	10293835	-
MRPS36	NM_033281	chr11	112079298	112079684	+
HMGB1	NM_002128	chr11	120806266	120807471	-
TRPC6	NM_004621	chr11	121108979	121109474	+
YWHAZ	NM_145690	chr11	59844708	59848055	+
WTAP	NM_152857	chr11	102702415	102704814	+
RPL7A	NM_000972	chr11	82668529	82669290	+
CSNK2A1	NM_177559	chr11	11373322	11374847	-
GSPT1	NM_002094	chr11	106180927	106182948	+
HSP90AA1	NM_005348	chr11	27909718	27912639	-
KRT8	NM_002273	chr11	4743715	4745446	-
RPL36A	NM_021029	chr11	16996193	16996591	-
OSBPL9	NM_148907	chr11	90847044	90849119	-
YPEL5	NM_016061	chr11	47862799	47863233	+
TOMM20	NM_014765	chr11	77024582	77028776	+
RPL21	NM_000982	chr11	6707110	6707613	-
TMEM55B	NM_144568	chr11	65750588	65751826	-
RPS12	NM_001016	chr11	112089060	112089460	+
SEC61B	NM_006808	chr11	47926680	47927235	-
RPL34	NM_000995	chr11	122906544	122906941	+
ISG20L2	NM_030980	chr11	113691136	113692612	-
PRR13	NM_018457	chr11	117206296	117207399	-
GLUL	NM_002065	chr11	122483970	122485314	-
RPL37	NM_000997	chr11	75356000	75356134	+
RPS4X	NM_001007	chr11	57343702	57344575	-
SAFB	NM_001201340	chr11	122489561	122490183	+
CCT6A	NM_001009186	chr11	109507982	109508755	-
ADAL	NM_001012969	chr11	108598465	108601015	-
METTL5	NM_014168	chr11	107471020	107471485	-
RPS4X	NM_001007	chr11	9725793	9725912	-
PRR13	NM_018457	chr11	9332203	9333279	-
RPL22	NM_000983	chr11	46075203	46075579	-
PTP4A2	NM_001195100	chr11	133991373	133994794	-
GLTP	NM_016433	chr11	18210451	18212787	+
PPIH	NM_006347	chr11	111900370	111901118	-
RPS10	NM_001203245	chr11	46450143	46450931	-
RPL37A	NM_000998	chr11	27505369	27505738	+
HMGB2	NM_001130689	chr11	20596124	20596747	+
KIAA1191	NM_020444	chr11	101464466	101466889	+
RPL26L1	NM_016093	chr11	2356365	2357013	-
FTL	NM_000146	chr11	115409546	115410277	-
DPPA4	NM_018189	chr11	73700437	73703225	-
SF3A3	NM_006802	chr11	123467446	123470168	-
HNRNPK	NM_002140	chr11	43283198	43285080	-
PGAM1	NM_002629	chr11	64941576	64942962	-
SLC25A1	NM_005984	chr11	85645714	85647272	+
RPL23A	NM_000984	chr11	112332143	112332644	-
U2AF1	NM_001025204	chr11	71991147	71992369	+
CSNK1A1	NM_001025105	chr11	102676809	102679057	-
RPS29	NM_001032	chr11	113621745	113622025	-
RPL36A	NM_021029	chr11	1813755	1814155	+
RDX	NM_002906	chr11	4229159	4233528	-
ACBD7	NM_001039844	chr11	3982510	3983347	+
EEF1D	NM_001130057	chr11	61936743	61937293	+
ZNF283	NM_181845	chr11	128441186	128441335	-
TCEB2	NM_207013	chr11	129902763	129903172	-
MLF1IP	NM_024629	chr11	13777604	13779888	+
HSPE1	NM_002157	chr11	118079532	118079942	-
ORC3	NM_181837	chr11	79698527	79701030	+
MORF4L1	NM_206839	chr11	14694464	14696147	-
TUBA4A	NM_006000	chr11	62814199	62815636	+
SLC25A33	NM_032315	chr11	49454979	49456214	-
KRT18	NM_199187	chr11	35881739	35883100	-
RPS2	NM_002952	chr11	23541907	23542794	+
BOLA3	NM_212552	chr11	102751230	102751767	+
SNX7	NM_015976	chr11	107606687	107609429	-
RBBP8	NM_203291	chr11	109855989	109856384	-
RPL21	NM_000982	chr11	77579690	77580264	-
PCNA	NM_182649	chr11	19292074	19296820	-
PGAM1	NM_002629	chr11	92098739	92100418	-
TEAD1	NM_021961	chr11	126047818	126049592	-
NPM1	NM_199185	chr11	104552790	104553309	-
RPL5	NM_000969	chr11	115821775	115822211	-
RPL29	NM_000992	chr11	17214991	17215981	+
UCHL1	NM_004181	chr11	56277046	56277807	+
RCOR1	NM_015156	chr11	17375182	17375367	+
PLS1	NM_001145319	chr11	101636078	101640734	-
NAA50	NM_025146	chr11	55972588	55973215	-
NDUFB8	NM_005004	chr11	34731279	34731781	+
RPL15	NM_002948	chr11	115820692	115821550	-
RPL7A	NM_000972	chr11	37747270	37748040	+
ZNF92	NM_007139	chr11	63236832	63239223	+
RPL37A	NM_000998	chr11	111759853	111760551	-
RAN	NM_006325	chr11	74363309	74364360	+
PDCL3	NM_024065	chr11	64927665	64927853	-
IFITM2	NM_006435	chr11	69070692	69071358	-
BIRC2	NM_001166	chr11	77072611	77073389	-
COX7A2L	NM_004718	chr11	113640327	113642609	+
ANKRD33B	NM_001164440	chr11	55633992	55642091	-
PYROXD1	NM_024854	chr11	106694627	106698744	-
BMPR1A	NM_004329	chr11	121231079	121234010	-
PPIA	NM_021130	chr11	57485301	57486015	-
HMGN2	NM_005517	chr11	13631149	13632219	-
RPL7A	NM_000972	chr11	44561272	44562261	-
DDI2	NM_032341	chr11	103908005	103908645	+
RPL34	NM_000995	chr11	17159486	17159826	-
HMGN1	NM_004965	chr11	24722820	24723927	+
RAC2	NM_002872	chr11	3849012	3849372	-
SLC5A4	NM_014227	chr11	124143956	124144488	+
MRPS24	NM_032014	chr11	303695	304368	-
CNN2	NM_004368	chr11	133733477	133735492	-
PTP4A1	NM_003463	chr11	86142632	86143614	+
HSPD1	NM_199440	chr11	105577021	105578822	+
RPL39	NM_001000	chr11	13706954	13707251	-
TOMM22	NM_020243	chr11	86969245	86970291	-
RPL29	NM_000992	chr11	62883230	62883855	-
RPL18	NM_000979	chr11	39182997	39183881	+
ANKRD33B	NM_001164440	chr11	49872027	49880212	+
C14orf2	NM_004894	chr11	92954495	92954798	-
EEF1A1	NM_001402	chr11	64792902	64794385	-
RPL15	NM_002948	chr11	72651507	72652204	+
SNRPG	NM_003096	chr11	92670599	92670965	+
TUBA1B	NM_006082	chr11	90015731	90017346	+
WIZ	NM_021241	chr11	23425828	23428596	+
FBLIM1	NM_017556	chr11	46164237	46167136	+
PHB	NM_002634	chr11	93787266	93789158	-
RPL9	NM_000661	chr11	41559954	41560548	+
MUDENG	NM_018229	chr11	39895657	39895925	+
SNRPG	NM_003096	chr11	65281785	65282399	-
ZNF75D	NM_007131	chr11	78094847	78098072	+
PHAX	NM_032177	chr11	6863208	6865910	-
C10orf26	NM_001083913	chr11	75692	84007	+
NPM1	NM_002520	chr11	62098372	62099609	+
NPM1	NM_002520	chr11	74789990	74791270	-
CCRN4L	NM_012118	chr11	114323786	114325053	+
NDUFB11	NM_001135998	chr11	92069111	92069669	-
TOMM6	NM_001134493	chr11	130414247	130414758	-
RPLP2	NM_001004	chr11	107779073	107779546	+
SET	NM_001122821	chr11	86005881	86006754	+
PPIA	NM_021130	chr11	100537183	100537904	+
ZNF141	NM_003441	chr11	35395722	35395991	+
RPSA	NM_001012321	chr11	109852898	109853840	+
RPS20	NM_001146227	chr11	47212432	47213207	-
ATF7IP2	NM_024997	chr11	11157018	11160040	+
HNRNPA1	NM_031157	chr11	5592145	5593483	-
RPL31	NM_001099693	chr11	74630627	74631068	+
DOK1	NM_001197260	chr11	71960437	71962158	-
RPS28	NM_001031	chr11	82400570	82400967	+
HIGD1A	NM_014056	chr11	18128159	18129188	+
RPL34	NM_000995	chr11	32779805	32780196	+
CCND2	NM_001759	chr11	63010660	63014828	+
CBX3	NM_016587	chr11	27827987	27830062	+
RPS26	NM_001029	chr11	122920041	122921007	-
H3F3A	NM_002107	chr11	89231383	89232412	-
PHB	NM_002634	chr11	43755249	43756268	+
TBC1D12	NM_015188	chr11	6318424	6319282	-
RPL7A	NM_000972	chr11	29747294	29748168	+
SMARCE1	NM_003079	chr11	107273964	107275363	-
TMSB4X	NM_021109	chr11	63287936	63288408	-
SRP14	NM_003134	chr11	93268586	93269279	+
TCEB1	NM_001204858	chr11	120490599	120491180	-
SRP19	NM_001204193	chr11	242391	243651	-
FABP5	NM_001444	chr11	59548556	59549224	-
ZNF613	NM_024840	chr11	98436033	98437546	-
RPS15A	NM_001030009	chr11	28308746	28309187	-
COX6A1	NM_004373	chr11	80668504	80668874	+
DNAJB6	NM_005494	chr11	127810157	127811705	-
RPA2	NM_002946	chr11	100207482	100208603	+
COX6C	NM_004374	chr11	65371256	65371673	+
PPP1R1A	NM_006741	chr11	75622115	75622776	-
RPLP0	NM_001002	chr11	61404085	61405204	+
RPL7A	NM_000972	chr11	7805221	7806013	+
ZCCHC9	NM_001131036	chr11	40104823	40106066	-
ATP6V1G1	NM_004888	chr11	25652340	25653513	+
RPL32	NM_001007073	chr11	95696331	95696841	+
AMPH	NM_001635	chr11	5375981	5376961	+
EIF4A2	NM_001967	chr11	32106655	32107706	+
C4orf3	NM_001001701	chr11	14689620	14690409	-
RPL36AL	NM_001001	chr11	25609916	25610432	-
TMEM151B	NM_001137560	chr11	66061892	66062805	+
TTC3	NM_001001894	chr11	66962975	66963582	-
SAE1	NM_005500	chr11	122888284	122890319	+
DDX18	NM_006773	chr11	130164896	130167279	+
CIR1	NM_004882	chr11	34452370	34453188	+
FAM200B	NM_001145191	chr11	10448118	10448544	-
FNTA	NM_002027	chr11	85906173	85907820	+
C5orf63	NM_001164478	chr11	66221560	66222211	+
GLUL	NM_001033056	chr11	9978132	9981347	-
NAE1	NM_003905	chr11	26067584	26069183	+
YWHAB	NM_003404	chr11	18509445	18512625	-
UBE2D4	NM_015983	chr11	11780456	11780890	-
FAM8A1	NM_016255	chr11	56098383	56100015	-
KCTD9	NM_017634	chr11	112051275	112056046	+
ZNF620	NM_175888	chr11	129164813	129166378	-
WEE2	NM_001105558	chr11	35987316	35990426	-
ACTB	NM_001101	chr11	1823099	1825405	-
RCOR1	NM_015156	chr11	85047113	85047615	-
RPL17	NM_001035006	chr11	71649723	71650624	-
NDUFA4	NM_002489	chr11	57637639	57638089	-
RPS27	NM_001030	chr11	116906448	116906801	-
PTTG1	NM_004219	chr11	62799908	62800577	-
RPS16	NM_001020	chr11	64649042	64649424	+
HMGB3	NM_005342	chr11	87188748	87192379	-
HNRNPC	NM_001077442	chr11	84729840	84732887	-
RPL13A	NM_012423	chr11	14462296	14463248	+
RPL21	NM_000982	chr11	102915932	102916448	+
ARPC3	NM_005719	chr11	73632439	73633272	-
KRT8	NM_002273	chr11	9115947	9117750	+
XIAP	NM_001204401	chr11	86805726	86807348	-
SDHC	NM_003001	chr11	17456570	17457756	-
HNRNPA1	NM_031157	chr11	3993707	3995497	-
NAP1L1	NM_139207	chr11	125937287	125938496	+
RPL9	NM_000661	chr11	84351033	84351702	+
RPL12	NM_000976	chr11	30389621	30390249	+
DNAJA2	NM_005880	chr11	34425591	34426498	-
AKTIP	NM_022476	chr11	96513088	96515046	-
HPRT1	NM_000194	chr11	93723820	93732367	-
SH3GL1	NM_003025	chr11	113659860	113660719	+
CKS1B	NM_001826	chr11	82920355	82921161	+
HNRNPA1	NM_031157	chr11	110658423	110659734	-
C1QBP	NM_001212	chr11	66528481	66529922	-
ST13	NM_003932	chr11	94646122	94648702	+
RPL5	NM_000969	chr11	56124749	56125762	+
ARHGAP26	NM_001135608	chr11	34764452	34764745	+
TRMT11	NM_001031712	chr11	57839246	57841055	-
BAK1	NM_001188	chr11	130415428	130417549	-
GNAS	NM_000516	chr11	56503793	56503928	-
EIF2S2	NM_003908	chr11	82546461	82548542	+
HMGN2	NM_005517	chr11	45535639	45536814	+
RPL35A	NM_000996	chr11	126148198	126148470	-
PHOCN	NM_015387	chr11	86530437	86532871	-
RNF181	NM_016494	chr11	124677625	124678118	-
CTBP2	NM_001329	chr11	43543423	43545928	+
RPS17	NM_001021	chr11	110976291	110976644	-
COX5B	NM_001862	chr11	82817510	82817920	-
IMMP1L	NM_144981	chr11	63399470	63400293	+
ATF4	NM_001675	chr11	113660813	113662496	+
HMGN1	NM_004965	chr11	97778637	97779479	-
VDAC1	NM_003374	chr11	6508551	6510614	-
PANK3	NM_024594	chr11	50227030	50228604	+
RPS6	NM_001010	chr11	112106087	112106866	-
ANKRD33B	NM_001164440	chr11	89518990	89522917	+
ST13	NM_003932	chr11	112137625	112139180	-
RPL10	NM_006013	chr11	82751875	82752458	-
TFAM	NM_003201	chr11	109776753	109778521	-
RPS2	NM_002952	chr11	108561020	108561693	-
RCC2	NM_001136204	chr11	62138594	62142980	+
RPS25	NM_001028	chr11	27603166	27603656	+
MTCH1	NM_014341	chr11	18616169	18617951	-
PHOCN	NM_001204094	chr11	107511033	107514546	-
RPL31	NM_000993	chr11	122921829	122922237	+
HIATL1	NM_032558	chr11	119273549	119276446	+
ST13	NM_003932	chr11	18283435	18285048	+
EIF4A2	NM_001967	chr11	58008889	58010462	-
PPIA	NM_021130	chr11	43488071	43488624	+
PPIA	NM_021130	chr11	3913413	3914129	-
UCHL1	NM_004181	chr11	56263323	56263978	+
RSL24D1	NM_016304	chr11	74195964	74197143	-
RPS27	NM_001030	chr11	129407759	129408087	+
RPL26	NM_000987	chr11	92785544	92785901	-
KRT18	NM_199187	chr11	124983464	124984834	+
PSMA2	NM_002787	chr11	87040256	87041097	-
SCMH1	NM_001031694	chr11	26448265	26448787	+
KRT8	NM_002273	chr11	119473331	119475092	-
RPL23A	NM_000984	chr11	43740214	43741176	+
FUNDC1	NM_173794	chr11	123006267	123007220	-
CYCS	NM_018947	chr11	31300806	31302589	-
RPS6	NM_001010	chr11	102165766	102166570	+
MED28	NM_025205	chr11	96870510	96871728	-
RPS12	NM_001016	chr11	74456716	74457241	-
ATP5F1	NM_001688	chr11	122830961	122832013	+
DDX39A	NM_005804	chr11	119692208	119692742	-
RPS2	NM_002952	chr11	61779168	61780107	-
SRD5A3	NM_024592	chr11	59665631	59669722	+
RPL23A	NM_000984	chr11	9627677	9628209	+
CYCS	NM_018947	chr11	57772831	57774166	+
RPS20	NM_001023	chr11	77524329	77524839	-
ARPC3	NM_005719	chr11	93921361	93922202	-
KRT8	NM_002273	chr11	111541434	111543145	-
N6AMT1	NM_013240	chr11	93342173	93343484	-
RPS24	NM_001142283	chr11	33258516	33259024	+
BCAS2	NM_005872	chr11	82843069	82845896	+
DNAJB6	NM_005494	chr11	69550767	69552848	-
SET	NM_001122821	chr11	118703540	118705314	-
HNRNPA1	NM_031157	chr11	74065417	74067479	+
RPS3A	NM_001006	chr11	92231256	92232124	-
AKR1B1	NM_001628	chr11	16504894	16506238	-
NDUFAF2	NM_174889	chr11	130154876	130155807	-
NUDT21	NM_007006	chr11	116987749	116989910	-
KRT18	NM_199187	chr11	6015038	6016383	-
RPL7A	NM_000972	chr11	91894251	91895094	+
RPL37	NM_000997	chr11	75353721	75353987	+
ATP6V1B2	NM_001693	chr11	63466095	63466225	-
RPL21	NM_000982	chr11	9681942	9682522	+
HNRNPC	NM_031314	chr11	86735459	86737491	+
TOMM5	NM_001134484	chr11	108696915	108697567	-
PRKRIR	NM_004705	chr11	23499614	23502897	+
MAP1LC3B	NM_022818	chr12	117013656	117014398	+
RPS10	NM_001014	chr12	48881719	48882278	+
RPL30	NM_000989	chr12	107304520	107304935	+
C1orf114	NM_021179	chr12	4711358	4712802	-
HNRNPA3	NM_194247	chr12	52105511	52107396	-
RPL21	NM_000982	chr12	43954571	43955129	-
FAM133B	NM_001040057	chr12	25586978	25589337	-
RPL29	NM_000992	chr12	28717475	28718099	-
RPS27	NM_001030	chr12	22875157	22875436	+
TCP1	NM_030752	chr12	20094133	20096040	+
FBXO3	NM_012175	chr12	18577488	18579343	+
UBA52	NM_003333	chr12	125396968	125397177	-
RPL7	NM_000971	chr12	80422668	80423484	+
RPL36A	NM_021029	chr12	46289969	46290616	+
RPL35A	NM_000996	chr12	120397200	120397605	+
C20orf30	NM_001009925	chr12	39931245	39933634	-
RPS6	NM_001010	chr12	131777130	131777729	-
PAAF1	NM_025155	chr12	20997981	20998538	+
HNRNPA1	NM_031157	chr12	68429512	68431266	+
C10orf28	NM_014472	chr12	33870786	33871261	+
RPL13A	NM_012423	chr12	13028411	13029070	+
PABPC4	NM_003819	chr12	60205882	60206682	+
MRPL21	NM_181514	chr12	68537118	68537534	+
RARS	NM_002887	chr12	27649884	27651589	+
RPL31	NM_000993	chr12	31994924	31995100	-
TPT1	NM_003295	chr12	9308261	9309035	-
ATP6V1E1	NM_001039366	chr12	64731739	64732685	-
ST13	NM_003932	chr12	106409591	106412187	+
RPL21	NM_000982	chr12	122849289	122850242	+
RPS11	NM_001015	chr12	133402267	133402844	+
ST13	NM_003932	chr12	33607264	33608672	+
RPS4X	NM_001007	chr12	100402765	100403643	-
TDG	NM_003211	chr12	25956127	25959193	+
PSMB3	NM_002795	chr12	56048318	56048957	-
RPS20	NM_001023	chr12	120685318	120685491	+
VTI1B	NM_006370	chr12	53525171	53526005	+
MRPS25	NM_022497	chr12	64836212	64837031	-
RPL35A	NM_000996	chr12	33015973	33016402	+
NDUFA2	NM_002488	chr12	102906946	102907403	-
RPL30	NM_000989	chr12	14509898	14510493	-
PPIA	NM_021130	chr12	98984293	98984992	-
FLNB	NM_001164319	chr12	52294182	52295126	+
PTMA	NM_001099285	chr12	9391902	9393092	-
MRPS7	NM_015971	chr12	15956105	15957509	+
ARL2BP	NM_012106	chr12	120494839	120494983	+
SUPT16H	NM_007192	chr12	16551031	16555443	-
LAMP1	NM_005561	chr12	1972910	1974788	-
RPS27	NM_001030	chr12	3320762	3321117	-
PGD	NM_002631	chr12	75993801	75995738	+
CENPC1	NM_001812	chr12	89893689	89896840	+
C8orf59	NM_001099673	chr12	110297511	110298207	-
C16orf88	NM_001012991	chr12	24736111	24738047	+
RPL35A	NM_000996	chr12	51500536	51500901	+
RPS6	NM_001010	chr12	101621881	101622666	-
BTBD10	NM_032320	chr12	53142561	53144754	+
ATP5H	NM_006356	chr12	69036223	69036810	-
PSMC6	NM_002806	chr12	68867511	68869076	+
TRIP11	NM_004239	chr12	106563422	106567973	+
RPL18A	NM_000980	chr12	104659052	104659669	+
POU5F1	NM_002701	chr12	8286099	8287479	-
RPL41	NM_021104	chr12	38860551	38860830	-
IFITM3	NM_021034	chr12	31907570	31908217	+
IGF2BP2	NM_006548	chr12	42680635	42684136	+
SLC9A7	NM_032591	chr12	98848646	98850904	-
PGAM1	NM_002629	chr12	96066065	96067775	+
RPL37	NM_000997	chr12	48448705	48448997	-
RPS15A	NM_001019	chr12	113491837	113492296	+
PRELID2	NM_205846	chr12	69348539	69351460	-
BTG1	NM_001731	chr12	9287417	9289088	+
PDRG1	NM_030815	chr12	85961753	85962865	+
VDAC2	NM_001184823	chr12	9188989	9190119	+
FAM32A	NM_014077	chr12	51342898	51343161	-
HMGB1	NM_002128	chr12	27855225	27856626	+
PPDPF	NM_024299	chr12	121517552	121518180	+
NME2	NM_001018139	chr12	120720056	120720668	+
EEF1A1	NM_001402	chr12	97294161	97296518	-
EIF4A1	NM_001416	chr12	53547042	53548414	+
CAMTA1	NM_001195563	chr12	64757312	64757802	+
RAB13	NM_002870	chr12	56373755	56374851	-
SNX5	NM_014426	chr12	101460490	101463778	+
RTN4IP1	NM_032730	chr12	76530934	76532417	+
PEA15	NM_003768	chr12	19571893	19572199	-
HSF2	NM_004506	chr12	55516450	55517963	-
SSB	NM_003142	chr12	45465557	45466938	+
TUBA8	NM_001193414	chr12	49578935	49580577	-
PGAM1	NM_002629	chr12	104424519	104426269	+
PAFAH1B2	NM_002572	chr12	98124039	98127176	-
PIGA	NM_002641	chr12	100972416	100976450	+
CCNG2	NM_004354	chr12	75651503	75652199	-
PABPC1	NM_002568	chr12	64215317	64218135	+
CBX3	NM_016587	chr12	2894016	2896748	-
MRPL30	NM_145212	chr12	31630590	31631408	+
RPL17	NM_001199345	chr12	119175747	119176341	-
RPS15	NM_001018	chr12	4433513	4433995	-
TBCCD1	NM_018138	chr12	56772599	56776573	-
AK3	NM_001199854	chr12	129426644	129429802	-
ECHDC2	NM_018281	chr12	26953934	26954818	+
HSPD1	NM_002156	chr12	8167556	8169004	+
RPS26	NM_001029	chr12	13173778	13174548	-
GNAI2	NM_001166425	chr12	14407860	14408420	+
BRI3	NM_015379	chr12	25119530	25120441	-
RPS6	NM_001010	chr12	13003894	13004675	+
OSTF1	NM_012383	chr12	115025856	115027697	+
RPL22	NM_000983	chr12	125420014	125420432	-
HMGN1	NM_004965	chr12	14344836	14346392	+
HIGD1A	NM_001099669	chr12	11634298	11634609	+
ANP32A	NM_006305	chr12	48866342	48874037	+
RPL14	NM_003973	chr12	95519511	95520199	+
LSM6	NM_007080	chr12	50164693	50165823	+
EIF2S3	NM_001415	chr12	10658485	10661150	+
IMMP1L	NM_144981	chr12	113453324	113453992	+
LDHAL6A	NM_001144071	chr12	63397532	63398479	+
HSPA8	NM_006597	chr12	111819590	111824476	+
NHP2L1	NM_001003796	chr12	133476301	133477065	+
HSPE1	NM_002157	chr12	127396582	127396979	+
STBD1	NM_003943	chr12	47878401	47880952	+
RPS2	NM_002952	chr12	118683866	118684816	+
BRWD1	NM_001007246	chr12	90311227	90313690	-
GSTP1	NM_000852	chr12	56294094	56294495	+
RPS20	NM_001146227	chr12	8013153	8013521	+
SUCLG2	NM_003848	chr12	94942003	94944344	+
HMGN1	NM_004965	chr12	49835383	49836428	-
RPL10	NM_006013	chr12	76082505	76082876	-
ATP5J2	NM_004889	chr12	6379191	6379733	-
PDCD5	NM_004708	chr12	19566086	19566522	+
RAB2A	NM_001242644	chr12	60609790	60611363	+
BOD1	NM_138369	chr12	48922121	48923286	+
RPL26	NM_000987	chr12	50759385	50759920	+
C7orf30	NM_138446	chr12	32845435	32845712	-
PRDX6	NM_004905	chr12	95494306	95494804	+
NDUFA5	NM_005000	chr12	127008795	127010251	+
AP3S1	NM_001284	chr12	12604101	12605529	-
IPO5	NM_002271	chr12	9659237	9660716	-
GCDH	NM_000159	chr12	103897974	103899150	+
ADH5	NM_000671	chr12	92264640	92265005	-
RPL21	NM_000982	chr12	66430975	66431513	+
RPL7	NM_000971	chr12	77115298	77116055	+
RPL7A	NM_000972	chr12	76993446	76994309	+
RSL24D1	NM_016304	chr12	63448186	63449592	-
RPL31	NM_000993	chr12	31750048	31750393	-
ZNF726	NM_001190829	chr12	79893909	79894530	-
PLAC8	NM_016619	chr12	132610715	132611328	-
GAPDH	NM_002046	chr12	7719019	7720174	+
UBA52	NM_003333	chr12	125397880	125398089	-
RPL10	NM_006013	chr12	69020590	69020963	-
ASS1	NM_000050	chr12	33138672	33140235	+
GOT2	NM_002080	chr12	9794266	9796602	+
DDX23	NM_004818	chr12	53124154	53127354	+
RPL41	NM_001035267	chr12	93477059	93477492	-
ANKRD26	NM_014915	chr12	54630946	54631663	+
RPL10	NM_006013	chr12	121545023	121545400	+
ATXN7L3	NM_001098833	chr12	74931879	74933738	+
FAM60A	NM_001135811	chr12	98711384	98714262	+
MYL9	NM_006097	chr12	8023417	8024480	+
PRH1	NM_006250	chr12	11081815	11083676	+
MTCH2	NM_014342	chr12	92924270	92925210	+
PTMA	NM_001099285	chr12	12263916	12265126	+
C20orf27	NM_001039140	chr12	49193784	49194998	-
MEF2BNB	NM_001145783	chr12	19260677	19261127	-
TIMM17B	NM_001167947	chr12	17553330	17554135	+
NANOGNB	NM_001145465	chr12	133548659	133549383	-
RPS27	NM_001030	chr12	43072611	43072960	-
HSPD1	NM_002156	chr12	56904725	56907146	+
RPL37A	NM_000998	chr12	12993670	12993983	-
SCO1	NM_004589	chr12	48552852	48554667	-
LRRC34	NM_153353	chr12	22726932	22729129	+
IFITM3	NM_021034	chr12	112019098	112019761	+
WBP2	NM_012478	chr12	32380537	32381116	-
RPL19	NM_000981	chr12	12721144	12721728	-
NENF	NM_013349	chr12	102357778	102358251	+
PPIA	NM_021130	chr12	31014855	31015322	+
RPL7	NM_000971	chr12	17274688	17275382	+
ARL2BP	NM_012106	chr12	53157204	53157937	+
MRS2	NM_020662	chr12	72242417	72244194	-
DSTN	NM_001011546	chr12	6993803	6995024	+
KRT19	NM_002276	chr12	95228023	95229078	+
S100A11	NM_005620	chr12	64045368	64045888	+
KRT7	NM_005556	chr12	53292461	53298497	-
HSPD1	NM_199440	chr12	8169307	8170453	-
HIGD1A	NM_001099669	chr12	53535742	53537088	+
RPS6	NM_001010	chr12	132152025	132152823	+
RPL23A	NM_000984	chr12	2891060	2891586	+
KRT18	NM_199187	chr12	105370462	105371806	-
DNAJC2	NM_014377	chr12	112759611	112760897	+
MAP1LC3B	NM_022818	chr12	114987384	114990634	+
POLR2K	NM_005034	chr12	49987861	49988370	+
RANBP1	NM_002882	chr12	77377734	77378564	-
RPL7	NM_000971	chr12	65261713	65262500	-
RPL31	NM_001099693	chr12	74042420	74042874	+
RPL29	NM_000992	chr12	111279262	111280200	-
PRKRIR	NM_004705	chr12	43962341	43965840	-
UBA52	NM_003333	chr12	125396740	125396949	-
UBA52	NM_003333	chr12	116030338	116030788	-
MLF1IP	NM_024629	chr12	25245519	25246784	-
RPL15	NM_002948	chr12	8613178	8613879	+
UBE2L3	NM_003347	chr12	20602372	20603063	-
RPL21	NM_000982	chr12	92562163	92562713	+
RPL27	NM_000988	chr12	124205765	124206189	-
PLEKHA8	NM_001197027	chr12	45567135	45568664	-
TOMM6	NM_001134493	chr12	125540569	125541143	-
RPS27	NM_001030	chr12	64154083	64154398	-
RCOR2	NM_173587	chr12	94533746	94536191	+
RSL24D1	NM_016304	chr12	99188203	99189464	+
RAB5A	NM_004162	chr12	4743138	4745505	-
RPL13A	NM_012423	chr12	58068437	58069540	+
SLC25A13	NM_014251	chr12	31464507	31464965	+
SLC25A3	NM_005888	chr12	112430742	112432041	+
CISD1	NM_018464	chr12	43030415	43031065	-
RPL31	NM_000993	chr12	100330696	100330977	-
ZNF717	NM_001128223	chr12	115367561	115367747	-
TM2D3	NM_025141	chr12	86175548	86176190	-
SUPT4H1	NM_003168	chr12	8663902	8665324	-
PARK7	NM_001123377	chr12	49988892	49990120	+
TPD52L2	NM_199360	chr12	133321673	133324363	+
RPL17	NM_001035006	chr12	108113341	108113940	+
RPL35A	NM_000996	chr12	50256893	50257283	+
RPS6	NM_001010	chr12	2769096	2770055	+
EEF1A1	NM_001402	chr12	19608891	19610633	-
SET	NM_001122821	chr12	107665171	107667338	+
EEF1A1	NM_001402	chr12	17143581	17145591	+
ATP6V1F	NM_001198909	chr12	48478801	48479514	+
ARF1	NM_001658	chr12	58788414	58789879	+
C16orf88	NM_001012991	chr12	46274695	46275963	-
NDUFA4	NM_002489	chr12	31397343	31397753	+
OLA1	NM_013341	chr12	56263390	56266387	-
RPL28	NM_001136135	chr12	104666819	104667475	+
RPL13A	NM_012423	chr12	3180190	3181318	-
MPHOSPH8	NM_017520	chr12	7591373	7592685	-
EIF3F	NM_003754	chr12	5141557	5142107	-
NSA2	NM_014886	chr12	94914728	94915730	-
APOBEC3A	NM_001193289	chr12	108674394	108675382	-
RBMS1	NM_016836	chr12	66626793	66629010	-
HNRNPA1	NM_031157	chr12	9179791	9181746	-
RPL21	NM_000982	chr12	77054145	77054727	+
ATP5G1	NM_001002027	chr12	104907796	104908322	+
SNRPG	NM_003096	chr12	116606829	116607182	+
YPEL5	NM_016061	chr12	96453118	96454175	-
KRT8	NM_002273	chr12	62273022	62274796	+
AK4	NM_013410	chr12	31766180	31769517	-
NPM1	NM_002520	chr12	9847883	9849145	+
RPL7A	NM_000972	chr12	39860196	39861151	-
IFITM2	NM_006435	chr12	47529119	47529731	-
TUBA8	NM_001193414	chr12	49521799	49523466	-
PRIM2	NM_000947	chr12	19795460	19796483	+
EGLN3	NM_022073	chr12	16123525	16125599	-
C19orf40	NM_152266	chr12	8831369	8832344	+
H3F3A	NM_002107	chr12	72824961	72825893	-
NOP10	NM_018648	chr12	76358574	76359036	+
PGAM1	NM_002629	chr12	94033662	94035392	-
NLRP9	NM_176820	chr12	129497835	129501711	+
MESDC2	NM_015154	chr12	45838580	45839403	+
GCSH	NM_004483	chr12	8293094	8295165	-
RPL12	NM_000976	chr12	121354458	121355101	+
VDAC1	NM_003374	chr12	55195669	55197378	-
RPL14	NM_003973	chr12	63359082	63359804	+
RPSA	NM_001012321	chr12	8895061	8895668	+
RPS11	NM_001015	chr12	64790302	64790845	+
RPSA	NM_001012321	chr12	68946698	68947699	-
ZNF655	NM_001085367	chr12	7147776	7149061	-
PHB	NM_002634	chr12	51518218	51519251	-
ST13	NM_003932	chr12	102166891	102167198	-
RPL7A	NM_000972	chr12	112739616	112740489	-
RPS6	NM_001010	chr12	59413942	59414706	+
THEM4	NM_053055	chr12	22161233	22162637	+
RPL29	NM_000992	chr12	95861038	95861652	-
RPS26	NM_001029	chr12	3578089	3578478	+
MAP1LC3B	NM_022818	chr12	75057282	75057988	-
FGFR1OP2	NM_001171887	chr12	49783004	49786118	+
CCDC56	NM_001040431	chr12	32814272	32814864	-
ARF1	NM_001024226	chr12	121282521	121283540	-
RPS2	NM_002952	chr12	15592451	15593384	+
RPL13A	NM_012423	chr12	31404897	31405555	-
STMN1	NM_005563	chr12	31867548	31868812	-
CELF4	NM_001025089	chr12	104540103	104541305	-
DYNLL1	NM_003746	chr12	114227144	114227619	-
YWHAQ	NM_006826	chr12	57265466	57268050	+
UBA52	NM_003333	chr12	125397424	125397849	-
SNRPD1	NM_006938	chr12	96780461	96781017	-
C1GALT1	NM_020156	chr12	69677997	69679664	+
RPL31	NM_001099693	chr12	110898770	110899217	+
CLTA	NM_007096	chr12	7759495	7760230	+
RWDD1	NM_016104	chr12	77150901	77151872	+
ERO1L	NM_014584	chr12	48565432	48567194	+
RPS4X	NM_001007	chr12	1866350	1867198	-
RALA	NM_005402	chr12	79185425	79188036	-
GPR153	NM_207370	chr12	6933146	6933847	+
OSBPL9	NM_148904	chr12	66956900	66963464	-
PDCL3	NM_024065	chr12	66669467	66670436	-
TMEM141	NM_032928	chr12	76319976	76320655	+
FAHD2B	NM_199336	chr12	71065569	71066833	+
RPL31	NM_001099693	chr12	6518755	6519203	-
UHRF1	NM_001048201	chr12	20704503	20707317	+
HIGD1A	NM_001099669	chr12	50013050	50014819	+
LSM3	NM_014463	chr12	94984617	94985154	+
IMPACT	NM_018439	chr12	32046295	32046637	+
RPL31	NM_001099693	chr12	54026508	54026962	-
RPL18	NM_000979	chr12	4218836	4219368	-
MRPS18C	NM_016067	chr12	14390031	14390297	+
TAF9	NM_003187	chr12	75121307	75122736	-
EEF1A1	NM_001402	chr12	44053674	44055227	+
IQCF1	NM_152397	chr12	44642224	44642685	-
METTL8	NM_024770	chr12	15407674	15408757	-
EEF1B2	NM_021121	chr12	107295009	107296142	-
MAPK1IP1L	NM_144578	chr12	107325328	107330220	+
CSDA	NM_001145426	chr12	43020284	43021093	-
PDAP1	NM_014891	chr12	119632645	119633885	+
RPSA	NM_001012321	chr12	66151828	66152799	-
RBMY1E	NM_001006118	chr12	93923361	93923760	-
IER3IP1	NM_016097	chr12	112437448	112438790	-
MAT2A	NM_005911	chr12	93251761	93254671	+
DPPA3	NM_199286	chr12	93428963	93430013	+
CRIPT	NM_014171	chr12	75050341	75051558	+
PKP2	NM_004572	chr12	6586862	6591355	+
PCGF1	NM_032673	chr12	76509491	76509989	+
YWHAQ	NM_006826	chr12	77013237	77015363	+
HNRNPA1	NM_031157	chr12	63665145	63666424	+
COPS5	NM_006837	chr12	123926071	123926400	-
RPL39	NM_001000	chr12	25562149	25562398	-
HMGB3	NM_005342	chr12	68095558	68097902	+
C1orf144	NM_001114600	chr12	69198358	69199635	-
MRPL40	NM_003776	chr12	67745298	67745947	+
RPL31	NM_000993	chr12	120888180	120888540	-
HSPE1	NM_002157	chr12	10922906	10923331	+
WDR12	NM_018256	chr12	84842288	84843765	-
HMGA1	NM_145902	chr12	110866412	110868189	-
RPS3	NM_001005	chr12	62415256	62415956	-
RPL21	NM_000982	chr12	29811291	29811731	-
RPL30	NM_000989	chr12	40462042	40462370	-
OOEP	NM_001080507	chr12	64660194	64660782	+
MKI67IP	NM_032390	chr12	7756886	7757815	-
ZNF75D	NM_007131	chr12	44399049	44404307	-
RBMS2	NM_002898	chr12	94817248	94818926	-
SRSF11	NM_004768	chr12	19459451	19462926	+
RPL32	NM_000994	chr12	49297151	49297597	-
RACGAP1	NM_001126103	chr12	45456150	45459181	-
RPLP2	NM_001004	chr12	32050754	32050990	+
RPL7	NM_000971	chr12	53279146	53280533	+
RPL13	NM_000977	chr12	6993170	6993749	+
SNRPD1	NM_006938	chr12	88214309	88214695	-
HSPA8	NM_006597	chr12	4206539	4208935	+
SUGP1	NM_172231	chr12	74564219	74565684	+
METAP1	NM_015143	chr12	41122603	41124707	+
FAM173B	NM_199133	chr12	42462964	42464417	-
SDAD1	NM_018115	chr12	1805069	1807124	-
RSL24D1	NM_016304	chr12	69235652	69236671	+
COX5B	NM_001862	chr12	50102785	50103244	+
DYNLRB1	NM_014183	chr12	5692967	5693611	+
VPS24	NM_001193517	chr12	72228461	72229173	-
RPL26	NM_000987	chr12	80496628	80497137	-
FAM98B	NM_173611	chr12	32106812	32108539	+
HNRNPA1	NM_031157	chr12	93277472	93278821	+
PPIA	NM_021130	chr12	47735185	47735873	-
RPL21	NM_000982	chr12	12308167	12308726	+
PDCD2	NM_001199463	chr12	108295730	108297765	-
HTR7	NM_019859	chr12	13154188	13157721	+
H3F3B	NM_005324	chr12	31943547	31945233	-
RPL36AL	NM_001001	chr12	64265405	64265870	-
PHC1	NM_004426	chr12	55803470	55808727	-
RPL7	NM_000971	chr12	19242065	19242907	+
RPS27	NM_001030	chr12	120809159	120809506	+
STX8	NM_004853	chr12	12924170	12924635	-
RPL6	NM_001024662	chr12	83545090	83546011	+
CMC1	NM_182523	chr12	32160091	32160446	+
NACA	NM_001113202	chr12	93517718	93518320	-
PCNP	NM_020357	chr12	66038068	66040210	-
SRP14	NM_003134	chr12	6547641	6548303	+
RPL29	NM_000992	chr12	120960342	120961254	-
VENTX	NM_014468	chr12	74686105	74688102	+
MKRN1	NM_001145125	chr12	88177356	88178464	-
DNAJC1	NM_022365	chr12	74668732	74669008	+
TCEB1	NM_001204858	chr12	21600490	21601249	-
CCDC72	NM_015933	chr12	69166680	69167006	+
LLPH	NM_032338	chr12	12998825	12999103	-
HNRNPAB	NM_031266	chr12	10264070	10265595	+
FXR1	NM_005087	chr12	42824621	42827158	-
RPL23A	NM_000984	chr12	133702111	133702567	+
PCNP	NM_020357	chr12	112104728	112108183	-
KLF17	NM_173484	chr12	62625662	62629354	-
KRT8	NM_002273	chr12	69099336	69101086	+
CHCHD3	NM_017812	chr12	73004461	73005342	+
PSMC1	NM_002802	chr12	18845685	18847252	+
C5orf62	NM_032947	chr12	68881378	68883163	+
UBA52	NM_003333	chr12	125396512	125396721	-
RPL32	NM_000994	chr12	63052610	63053020	+
DAD1	NM_001344	chr12	25070653	25071266	-
RPL21	NM_000982	chr12	62169719	62170212	+
C6orf35	NM_018452	chr12	63396233	63396575	+
HSPE1	NM_002157	chr12	102266902	102267433	-
UBE2V1	NM_001032288	chr12	12401920	12402605	+
ACRC	NM_052957	chr12	9969158	9970996	-
RPL21	NM_000982	chr12	24795604	24796107	+
RPL21	NM_000982	chr12	58638127	58638661	+
PTP4A2	NM_001195100	chr12	133609492	133610752	+
DENR	NM_003677	chr12	76451220	76453467	+
C10orf58	NM_032333	chr12	78523596	78524790	-
GOT2	NM_002080	chr12	16666278	16668946	+
METTL15	NM_152636	chr12	59443519	59448057	-
TUBA8	NM_001193414	chr12	49663287	49666952	+
PHB	NM_002634	chr12	48562486	48563508	-
ZNF160	NM_033288	chr12	68371446	68372321	-
DDX55	NM_020936	chr12	11665664	11667597	+
ZNF107	NM_001013746	chr12	58360691	58363102	+
NAP1L1	NM_004537	chr12	32876085	32880448	-
RPS26	NM_001029	chr12	50611277	50612059	-
RPL12	NM_000976	chr12	32101198	32101821	+
NDFIP1	NM_030571	chr12	18511495	18511814	-
OTUD4	NM_001102653	chr12	3948625	3955439	+
PSMC1	NM_002802	chr12	17536051	17537592	-
SKP1	NM_006930	chr12	17141965	17143553	+
APOO	NM_024122	chr12	65528447	65529321	+
MRPL2	NM_015950	chr12	90146688	90147644	+
HADHA	NM_000182	chr12	8786899	8790875	+
COX5A	NM_004255	chr12	85065366	85065991	+
TCEB1	NM_001204859	chr12	117683325	117684047	-
RPL39	NM_001000	chr12	68395084	68395301	-
CBX3	NM_016587	chr12	95679605	95680745	-
KRT18	NM_199187	chr12	65812432	65813805	-
ST13	NM_003932	chr12	58377165	58378676	-
KRT19	NM_002276	chr12	9280385	9281328	+
RPL34	NM_000995	chr12	19661800	19662225	+
IFT57	NM_018010	chr12	28317896	28318795	+
GAPDH	NM_002046	chr12	63148933	63150204	+
RPL21	NM_000982	chr12	12767280	12768873	-
MRPS36	NM_033281	chr12	43447677	43448151	-
MORF4L1	NM_206839	chr12	12351838	12353802	-
RPS27	NM_001030	chr12	101818197	101818537	+
RPL11	NM_000975	chr12	121031767	121032369	-
RPS4X	NM_001007	chr12	88338661	88344600	+
RFESD	NM_001131065	chr13	23422893	23425591	+
C21orf70	NM_058190	chr13	19271143	19271826	+
PHB	NM_002634	chr13	35825545	35827298	+
RPL18	NM_000979	chr13	50673495	50674043	+
PPIA	NM_021130	chr13	20752528	20753489	-
CTAGE5	NM_005930	chr13	75811916	75814732	-
RPS3A	NM_001006	chr13	69208322	69208564	+
COX6C	NM_004374	chr13	45837901	45838185	+
RPL7L1	NM_198486	chr13	99601967	99602706	-
BCAS2	NM_005872	chr13	79740381	79741407	+
ESRRA	NM_004451	chr13	21834460	21836496	+
TET1	NM_030625	chr13	88542206	88548291	-
RBM22	NM_018047	chr13	31113005	31115102	-
CDK2AP1	NM_004642	chr13	62500314	62501349	-
RPL5	NM_000969	chr13	51735858	51736488	-
CTAGE5	NM_005930	chr13	52481956	52484951	-
STRN	NM_003162	chr13	25591669	25591912	+
PPIA	NM_021130	chr13	107515954	107516638	-
NUS1	NM_138459	chr13	23489600	23493387	+
ATP5E	NM_006886	chr13	28519343	28519710	+
HNRNPA1	NM_031157	chr13	21522085	21523748	-
PPIA	NM_021130	chr13	46010291	46010972	+
RPSA	NM_001012321	chr13	67840887	67841873	-
GAPDH	NM_002046	chr13	29880844	29882111	+
PRKRIR	NM_004705	chr13	26808389	26812488	+
HNRNPA1	NM_031157	chr13	81192944	81194222	-
SUMO2	NM_006937	chr13	52974008	52974796	+
AKR1B1	NM_001628	chr13	46261304	46262634	-
FAM120AOS	NM_198841	chr13	36831866	36832434	-
PATL2	NM_001145112	chr13	80571483	80571719	-
SMARCE1	NM_003079	chr13	45168904	45170282	+
RPL21	NM_000982	chr13	72278287	72278812	+
SQSTM1	NM_001142299	chr13	62980130	62980908	-
RPS20	NM_001023	chr13	27591667	27592165	-
DNAJA1	NM_001539	chr13	59324656	59326489	-
GRK6	NM_001004105	chr13	21893222	21894955	+
DDX6	NM_004397	chr13	86927490	86933008	+
BRD7	NM_001173984	chr13	95409564	95411671	-
NUS1	NM_138459	chr13	24901846	24906246	+
TAMM41	NM_138807	chr13	27819059	27819298	-
RPL23A	NM_000984	chr13	25780172	25780679	+
RPL21	NM_000982	chr13	111414994	111415514	-
RPS26	NM_001029	chr13	101192070	101192526	-
C9orf6	NM_017832	chr13	46844188	46846027	+
ZNF655	NM_001009958	chr13	114588931	114589896	-
MOBKL1B	NM_018221	chr13	86543048	86543541	+
HIGD1A	NM_001099669	chr13	81846991	81848284	+
FABP3	NM_004102	chr13	42943164	42943846	-
ST6GALNAC4	NM_175040	chr13	20391975	20392622	-
BTF3	NM_001207	chr13	77502087	77503224	+
KRR1	NM_007043	chr13	20643936	20646197	-
STAR	NM_000349	chr13	65883359	65885295	-
EIF4A1	NM_001416	chr13	29172958	29174329	+
ANKRD20A4	NM_001098805	chr13	25325913	25326456	-
RHOT1	NM_018307	chr13	19411907	19412402	-
COX17	NM_005694	chr13	47064992	47065394	+
RPP40	NM_006638	chr13	59836924	59837533	+
CALM2	NM_001743	chr13	99293067	99293561	-
CNN2	NM_004368	chr13	19300796	19301578	+
FAR1	NM_032228	chr13	90823117	90827727	+
RAD17	NM_133339	chr13	49617868	49620939	-
RCN1	NM_002901	chr13	45963429	45965561	-
IPPK	NM_022755	chr13	21675863	21678660	-
HMGN1	NM_004965	chr13	96460747	96461865	-
GYG1	NM_004130	chr13	83397177	83398875	+
SPTLC1	NM_178324	chr13	78233512	78233803	+
OST4	NM_001134693	chr13	103235568	103235894	+
FNTA	NM_002027	chr13	22104828	22105995	+
CSNK1A1	NM_001025105	chr13	37676855	37679654	-
RPL7	NM_000971	chr13	77555247	77556072	-
NOP56	NM_006392	chr13	94186197	94186478	+
RPL34	NM_000995	chr13	50935514	50935943	-
ZDHHC4	NM_001134389	chr13	43507813	43509047	+
CCT5	NM_012073	chr13	79483050	79484839	+
UTP14A	NM_006649	chr13	52602894	52605372	+
TCEB2	NM_207013	chr13	25939941	25940337	-
RPL7A	NM_000972	chr13	23377106	23377796	+
PABPC1	NM_002568	chr13	25670006	25672711	+
LAMTOR3	NM_021970	chr13	37496580	37497824	+
RPL29	NM_000992	chr13	37500430	37501378	-
RPL21	NM_000982	chr13	95412789	95413286	-
COX5B	NM_001862	chr13	101275902	101276709	-
ASNS	NM_001673	chr13	100714599	100715913	-
IPMK	NM_152230	chr13	23406283	23412639	-
PPIA	NM_021130	chr13	53394621	53395663	+
RPSA	NM_001012321	chr13	21535414	21536407	+
FAM204A	NM_001134672	chr13	76262694	76263142	-
EEF1D	NM_001130055	chr13	32526663	32527563	+
PLA2G12A	NM_030821	chr13	39476469	39477703	+
MAPK6	NM_002748	chr13	42641853	42646014	-
CTAGE5	NM_005930	chr13	59102593	59105536	+
HMGN1	NM_004965	chr13	61399708	61400277	-
RPL21	NM_000982	chr13	79335269	79335807	+
SS18L1	NM_198935	chr13	26803480	26803781	-
RPL21	NM_000982	chr13	73277791	73278296	+
ST13	NM_003932	chr13	50746132	50747752	+
RPL7L1	NM_198486	chr13	90485555	90486306	-
UBE2D3	NM_181893	chr13	84594536	84594938	+
IPO7	NM_006391	chr13	24695097	24697954	-
VENTX	NM_014468	chr13	84480176	84481974	-
ARL2BP	NM_012106	chr13	37368654	37371124	+
RPL17	NM_001199343	chr13	40798743	40799021	-
SLC35E1	NM_024881	chr13	21181193	21184710	+
FABP5	NM_001444	chr13	92832755	92833111	-
HNRNPA1	NM_031157	chr13	68875405	68877492	-
HNF4G	NM_004133	chr13	56571522	56574581	-
ARF4	NM_001660	chr13	101407646	101409416	-
RPL13A	NM_012423	chr13	55014813	55015472	-
MRPL3	NM_007208	chr13	19878205	19879897	-
UBE2L3	NM_003347	chr13	31002091	31002795	+
TARDBP	NM_007375	chr13	60848854	60851950	+
HNRNPA1	NM_031157	chr13	53216569	53217917	+
IFIT1	NM_001548	chr13	32958739	32960708	+
FH	NM_000143	chr13	42830011	42830720	+
HMGN2	NM_005517	chr13	59584548	59585926	+
RPL35A	NM_000996	chr13	72420080	72420484	+
RPS4X	NM_001007	chr13	52034641	52035516	+
PCNP	NM_020357	chr13	48900412	48902710	-
RPL15	NM_002948	chr13	100802694	100803382	-
MFAP1	NM_005926	chr13	31115137	31116937	-
SP3	NM_001017371	chr13	90011999	90015772	-
PARP1	NM_001618	chr13	111589060	111592579	+
RPL7L1	NM_198486	chr13	101121483	101122471	+
USP7	NM_003470	chr13	83719713	83720245	+
WASF3	NM_006646	chr13	33051020	33051303	+
BASP1	NM_006317	chr13	23471169	23472296	-
GNG5	NM_005274	chr13	47881217	47881671	+
FTH1	NM_002032	chr13	23270001	23270922	-
PPIA	NM_021130	chr13	21530375	21530539	-
HNRNPA3	NM_194247	chr13	66361678	66362895	-
GAMT	NM_000156	chr13	35148146	35148856	-
RPL26	NM_000987	chr13	25278448	25278971	-
HSPD1	NM_002156	chr13	79423240	79425807	+
TOMM22	NM_020243	chr13	33527533	33528538	-
FKBP1A	NM_000801	chr13	47079252	47082644	+
PSMC1	NM_002802	chr13	70468084	70469519	-
PRDX3	NM_014098	chr13	39191552	39192090	-
CASC4	NM_177974	chr13	20131972	20139336	-
VDAC1	NM_003374	chr13	34655669	34657454	-
PRDX2	NM_005809	chr13	30870216	30871138	+
H3F3A	NM_002107	chr13	72249087	72250133	+
NPM1	NM_002520	chr13	28270210	28271408	-
HMGA1	NM_145902	chr13	23708313	23710032	+
RGS17	NM_012419	chr13	41566935	41567614	-
PTPN2	NM_001207013	chr13	31127803	31129623	+
RAC1	NM_018890	chr13	62379323	62379599	+
SLMO2	NM_016045	chr13	51770012	51770208	+
PSMD10	NM_170750	chr13	73610537	73610984	+
RPL32	NM_001007073	chr13	62902097	62902566	+
KARS	NM_001130089	chr13	42499755	42501661	+
[truncated: 5,832 more rows]

## Sheet: Chimp
Putative parental gene	Putative transcript	Chromosome	Start	End	Strand
HNRNPC	XM_001151151	chr1	68283730	68285645	-
COMMD6	XM_509682	chr1	139757060	139757715	-
CDKN2AIPNL	XM_527012	chr1	205675032	205676051	-
SON	XM_001165975	chr1	136023062	136025534	+
LOC454532	XM_001144323	chr1	172396298	172396761	-
ZNF131	XM_517781	chr1	98579453	98579813	+
CR1L	XM_003308719	chr1	186649556	186649774	+
ACTB	NM_001009945	chr1	92996792	92997225	-
RPL26	XM_003315598	chr1	98385054	98385434	+
RIOK2	XM_517843	chr1	40552096	40552497	-
CBX1	XM_523820	chr1	182783809	182787114	+
GTF2A2	XM_003314694	chr1	31375721	31376536	-
40787	XM_516208	chr1	106532021	106533519	+
LOC100610130	XM_003313448	chr1	95067055	95067558	-
SLC39A14	XM_531112	chr1	214910297	214919101	+
CBX3	XM_001161192	chr1	214681887	214683472	-
MTX3	XM_001137204	chr1	44513767	44514807	-
LOC454532	XM_001144239	chr1	8855390	8855689	+
LOC470311	XM_525693	chr1	224655024	224656537	-
LYRM4	XM_003311089	chr1	100928638	100929182	+
SHMT1	XM_003315581	chr1	44170891	44173108	-
LOC100614776	XM_003314981	chr1	42727822	42728259	-
SSB	XM_001138273	chr1	112183088	112184706	+
HDLBP	XM_001159674	chr1	118007235	118008355	-
LOC738979	XM_001140117	chr1	152222248	152222565	+
LOC100615776	XM_003317811	chr1	111396367	111397109	-
QRSL1	XM_518663	chr1	201492627	201494107	-
LOC100610876	XM_003317825	chr1	110461696	110462352	+
RPS19	XM_512692	chr1	123622028	123622514	-
RPS29	XM_003314313	chr1	65745921	65746377	+
CCNJ	XM_001157826	chr1	93526359	93528239	+
USP43	XM_511843	chr1	182103697	182104379	-
UBA2	XM_524210	chr1	87782678	87782898	+
RPS24	XM_001150735	chr1	158512357	158512730	-
IGF2BP2	XM_001151234	chr1	112213548	112216373	-
HMGN3	XM_518599	chr1	130608911	130613125	+
LOC456081	XM_512706	chr1	180286750	180287252	+
LOC100614219	XM_003316666	chr1	205132743	205133068	+
RPL7A	XM_003312377	chr1	185625842	185626715	+
RPL37	XM_003310738	chr1	54301694	54302092	+
PHB	XM_003315370	chr1	59540722	59541772	+
LOC746910	XM_001155254	chr1	12943308	12943537	+
TRPC6	XM_001149632	chr1	197198735	197199210	-
LOC456081	XM_512706	chr1	129749709	129750233	+
RPL37	XM_003310738	chr1	224103886	224104244	-
MRPS21	XM_001168584	chr1	65682890	65683544	-
LOC748850	XM_001163573	chr1	199849977	199852561	+
RPL6	XM_001150673	chr1	221194907	221195909	+
LOC746722	XM_001154696	chr1	13382179	13386666	+
LOC100609304	XM_003339008	chr1	93519891	93520040	-
ROMO1	XM_514807	chr1	26653405	26653769	+
FTH1	XM_003313075	chr1	37774888	37775773	+
MOBKL3	XM_003309384	chr1	21147441	21147955	+
LOC746722	XM_001154696	chr1	13480936	13489178	+
AP3S1	XM_001148407	chr1	193636418	193637683	-
LOC737769	XM_001135660	chr1	725687	727731	-
ACTB	NM_001009945	chr1	208534405	208535976	-
GM2A	XM_003310921	chr1	149826971	149828757	+
LOC462193	XM_003339111	chr1	185794063	185794587	-
LOC464374	XM_519942	chr1	127582408	127586816	+
RPL10A	XM_003339133	chr1	40662933	40663319	+
SET	XM_001138784	chr1	92843853	92844703	-
UBE2V1	NM_001205077	chr1	41252921	41253394	-
FTH1	XM_003339202	chr1	207787149	207787608	+
GPR161	XM_003317821	chr1	146463048	146482180	-
FCRL6	XM_524928	chr1	138311901	138313276	-
LOC452503	XM_001135540	chr1	62399696	62400238	-
LOC100616508	XM_003339236	chr1	81190390	81190896	+
CFL1	XM_003313135	chr1	64434078	64435156	-
RPL26	XM_003315598	chr1	24605648	24606021	+
ATP6V1E1	XM_001163480	chr1	43222947	43224267	+
LOC454532	XM_001144239	chr1	12221930	12222226	-
NDUFS5	NM_001071789	chr1	53135855	53136147	+
LOC454532	XM_001144323	chr1	207603114	207603632	-
T	XM_003311579	chr1	162298016	162306254	-
EEF1D	XM_519999	chr1	4060026	4060457	-
RPL13A	XM_003339325	chr1	183791172	183791790	+
KRT8	XM_001142346	chr1	135378688	135380087	+
LOC741907	XM_003318303	chr1	213195678	213196361	-
NUCKS1	XM_003308663	chr1	206600752	206602255	-
LOC454532	XM_003315564	chr1	221281283	221282047	+
PRDX5	XM_003313059	chr1	77018488	77019111	-
UBA5	XM_001149792	chr1	206452526	206454394	-
PRKAR1A	XM_003315697	chr1	92893332	92897328	+
NDUFAF4	XM_001135738	chr1	153339085	153341410	-
LOC748555	XM_003316198	chr1	27185587	27186182	+
ZNF135	XM_003316757	chr1	50205602	50211121	+
AGAP1	XM_001148486	chr1	158102283	158105025	+
MOBKL3	XM_003309384	chr1	39568652	39569674	-
CIC	XM_001153776	chr1	207113512	207116998	-
ST13	XM_001167637	chr1	189354680	189355462	-
SNRPE	XM_001158544	chr1	202958067	202958500	-
LOC739188	XM_001152167	chr1	87518825	87519473	+
IFITM3	NM_001198757	chr1	28002705	28003138	-
LOC454344	XM_511195	chr1	177675421	177676281	+
ZNF823	XM_524112	chr1	226522179	226524219	-
KRT18	XM_509083	chr1	125172758	125174072	+
BTF3	XM_517710	chr1	206624374	206625066	+
LOC735988	XM_003315544	chr1	226227067	226227412	-
LOC736181	XM_001137201	chr1	45418161	45418982	-
LOC739912	XM_001141598	chr1	62580187	62581153	+
LOC100610876	XM_003317825	chr1	111037495	111038156	-
SLC5A3	XM_531445	chr1	51216887	51217600	+
HSPA5	XM_520257	chr1	38943952	38946489	+
LOC743531	XM_001154290	chr1	21468109	21472953	+
XRCC6	XM_521301	chr1	199533524	199535545	-
LOC100609360	XM_003315109	chr1	16370609	16370794	-
LOC739610	XM_001155307	chr1	109234440	109235263	+
RPL7A	XM_003312377	chr1	199670974	199671348	+
SSBP1	XM_001156496	chr1	23426893	23428329	+
MRPL53	XM_515559	chr1	124187893	124188437	+
YPEL5	XM_515383	chr1	160730001	160731145	-
EIF1	XM_003315437	chr1	160885391	160886047	+
MEF2A	XM_001139496	chr1	157959137	157960212	-
PGAM1	XM_507959	chr1	10181381	10183156	+
CDK4	XM_509173	chr1	106272149	106273304	+
UBE2D4	XM_003318378	chr1	127921760	127923470	-
PSMD7	XM_511103	chr1	134097185	134098998	+
PEX5	XM_001164247	chr1	226666415	226668815	-
HNRNPA1	NM_001197111	chr1	55022196	55023501	+
HMGN1	XM_514899	chr1	161514135	161515346	-
CIC	XM_001153776	chr1	201706136	201709782	+
SNW1	XM_003314436	chr1	79439964	79442013	+
NAP1L4	XM_003312863	chr1	120202839	120205181	+
LOC746021	XM_003313581	chr1	89900055	89901895	-
RPL5	XM_003308214	chr1	91791269	91792236	+
LOC100608449	XM_003308918	chr1	220043558	220043938	-
SPR	XM_525784	chr1	62213543	62214918	+
TRMT2B	XM_521176	chr1	163175675	163177022	+
ATP6V0C	XM_003314925	chr1	43273673	43274491	-
LOC467645	XM_001165269	chr1	95417155	95418198	-
SDCCAG3	XM_531215	chr1	153541242	153542361	-
LOC100615841	XM_003318443	chr1	201711548	201725034	-
LOC740095	XM_001141915	chr1	220096031	220099571	-
HPCAL4	XM_003307998	chr1	33073825	33074199	+
CFL1	XM_003313136	chr1	179065326	179065934	+
LOC100614560	XM_003308864	chr1	212438845	212439522	-
SNX25	XM_517558	chr1	190541746	190542719	+
NCR1	NM_001170592	chr1	161529664	161530535	-
EI24	XM_001146783	chr1	136777669	136779776	+
LOC454344	XM_511195	chr1	45186763	45186973	-
CCNB1IP1	XM_003314234	chr1	45301630	45303100	+
LOC742984	XM_001146564	chr1	12944023	12944605	+
UQCRB	XM_003311855	chr1	140805022	140805419	-
POU5F1	XM_001148833	chr1	133686589	133687952	+
ZNF813	XM_001164420	chr1	226673303	226674005	-
LOC452503	XM_001135540	chr1	40633652	40634251	-
UBE2V2	XM_001142548	chr1	36455290	36457518	-
PPP6R3	XM_001173638	chr1	89283084	89284051	-
CFL1	XM_003313136	chr1	11125061	11126503	-
ST13	XM_001167706	chr1	82425730	82429949	+
SLMO2	XM_001140346	chr1	199688372	199692979	+
GAPDH	XM_508955	chr1	117277079	117277448	+
RPL7A	XM_003312377	chr1	101417023	101417803	-
LOC100614776	XM_003314981	chr1	20990038	20990355	-
HNRNPC	XM_001151919	chr1	13043454	13044656	-
NDUFA4	NM_001079924	chr1	108379384	108379806	+
HMGN1	XM_514899	chr1	136582866	136584222	-
RPS20	XM_003311810	chr1	58144634	58145051	-
FCGR3B	XM_001159557	chr1	139875531	139883770	-
HMGB3	XM_001135676	chr1	142665176	142666498	+
LOC740704	XM_001142859	chr1	27205160	27206922	+
LOC747747	XM_003309705	chr1	138606963	138607988	-
LOC465476	XM_520917	chr1	130323641	130325990	-
ATP5G2	XM_003313649	chr1	188363062	188363667	-
DNAJC7	XM_003315427	chr1	63946147	63947815	-
RPL5	XM_003308214	chr1	163845879	163846906	-
LOC743509	XM_001160834	chr1	16091871	16093705	+
CTBP2	XM_508100	chr1	68785805	68788728	-
HNRNPA1	NM_001197111	chr1	181710583	181711886	+
RPS24	XM_001150735	chr1	27394851	27395498	+
RPL7	XM_003311754	chr1	110409909	110410735	+
RCC2	XM_513117	chr1	222261173	222262450	-
LOC748477	XM_001164143	chr1	127697764	127698325	+
NRBF2	XM_507815	chr1	125995445	125996224	+
GEMIN8	XM_003317358	chr1	90745206	90746303	-
LOC100609959	XM_003315270	chr1	207101529	207110738	+
RPL27	XM_001159277	chr1	8821289	8822361	+
FDX1L	XM_512366	chr1	219985629	219986324	+
RPL7A	XM_003312377	chr1	8059856	8061115	-
MPHOSPH6	XM_511131	chr1	22064567	22065291	-
KRT8	XM_001142346	chr1	73753378	73754754	+
RPL5	XM_003308214	chr1	35549392	35550380	+
NDUFA4	NM_001079924	chr1	65508918	65509272	+
RPL34	XM_003310437	chr1	205367529	205367932	-
RPL24	XM_003339048	chr1	176439258	176439789	+
SLC35E3	XM_001153818	chr1	200779410	200780242	-
LOC462193	XM_003310907	chr1	156928710	156929197	+
RPL13	XM_003339288	chr1	154746574	154747247	-
SUMO2	XM_511671	chr1	44062156	44063256	+
LOC749769	XM_001171363	chr1	134594662	134594932	-
RPL13A	XM_003339325	chr1	122762699	122763537	+
LOC742279	XM_001159986	chr1	183016420	183016817	+
SLC2A3	XM_001166074	chr1	65574620	65578387	-
LOC747446	XM_001169555	chr1	58601452	58601914	-
LOC100615430	XM_003315205	chr1	39999250	40000553	+
RPL7L1	XM_001134938	chr1	151714202	151714827	-
S100A11	XM_514427	chr1	21760872	21761305	+
LOC452503	XM_001135540	chr1	42449963	42450706	+
B3GALNT1	XM_003339052	chr1	157727406	157728683	+
RPL9	XM_003310291	chr1	9671877	9672561	+
CLNS1A	XM_003339210	chr1	129976363	129977084	-
FKBP8	XM_512515	chr1	181223511	181225013	+
MAP7	XM_003311511	chr1	43131431	43133271	-
RPS3A	XM_003339069	chr1	167320029	167320833	+
LOC740704	XM_001142859	chr1	182058304	182059003	+
ACTG2	XM_001152556	chr1	27324450	27324859	+
HMGCS1	XM_003310735	chr1	219288971	219292131	+
RPL37	XM_003310738	chr1	6832667	6833022	-
LOC452143	XM_003313919	chr1	183231161	183231427	+
IPO7	XM_001169290	chr1	189944166	189949835	-
LOC100613143	XM_003312300	chr1	139014611	139016068	+
LOC749922	XM_001172264	chr1	145149092	145149476	+
RPL6	XM_001150673	chr1	117498886	117499696	+
AKR1B1	XM_001138232	chr1	224553096	224553735	-
RPL27	XM_001159277	chr1	29036133	29036533	-
LOC100612177	XM_003310564	chr1	161848392	161849197	+
LOC100613249	XM_003311228	chr1	129085917	129086230	+
LOC464374	XM_519942	chr1	127842568	127843587	+
FHIT	XM_001156390	chr1	69311983	69312154	-
LOC454344	XM_511195	chr1	143921587	143922544	+
ACTG2	XM_001152416	chr1	217237576	217238272	+
ACTB	NM_001009945	chr1	203177935	203179776	-
LOC452503	XM_001135540	chr1	21903100	21903628	+
HMGB1	XM_003314098	chr1	80976908	80977484	+
LOC100610411	XM_003316239	chr1	206802161	206811862	+
LOC748477	XM_001164143	chr1	113687012	113687607	+
ZNF101	XM_001137465	chr1	171628494	171629879	-
SIP1	XM_001145975	chr1	131964887	131965897	-
LOC100614378	XM_003318098	chr1	188843321	188844534	-
LOC100612921	XM_003318458	chr1	45339341	45340287	-
RPL13A	XM_512821	chr1	186008610	186009740	+
LOC456863	XM_513414	chr1	100280353	100281016	+
WDR72	XM_003314678	chr1	116532226	116535146	-
LARP7	XM_001144568	chr1	182210257	182210834	-
RPL26	XM_003315598	chr1	122302832	122303290	-
LOC100613249	XM_003311228	chr1	135434672	135435190	+
RAD1	XM_517813	chr1	137413351	137414322	-
FCF1	XM_003314417	chr1	222659753	222660661	-
GOSR2	XM_001135065	chr1	32611192	32611840	-
LOC452503	XM_001135540	chr1	48856337	48856818	-
RPL34	XM_003310437	chr1	6543419	6544083	+
LOC454344	XM_511195	chr1	38078107	38078905	+
SNRPD1	XM_512054	chr1	44445986	44446521	-
LOC452503	XM_001135540	chr1	57054727	57055224	+
DHX29	XM_001147019	chr1	168593287	168596754	-
LOC452503	XM_001135540	chr1	183181250	183181767	-
GOLGA8A	XM_001166077	chr1	77655790	77655929	-
LOC745426	XM_001160605	chr1	68909890	68910280	+
GOT2	XM_523381	chr1	55864054	55866440	+
LOC748368	XM_001173557	chr1	148523957	148524496	+
OAZ1	NM_001127368	chr1	40420229	40421105	+
LOC739956	XM_001139616	chr1	89363271	89363578	+
HMGB1	XM_003314099	chr1	205593513	205594050	-
NDUFB3	NM_001076783	chr1	109719815	109720107	-
40799	XM_519103	chr1	175831568	175834498	-
HSP90AA1	NM_001098572	chr1	136848561	136851403	+
CHCHD2	XM_003318451	chr1	15718162	15718924	+
RPS15	XM_003315978	chr1	213528001	213528457	-
DNAJC19	XM_516894	chr1	224715252	224716938	-
LOC100610130	XM_003313448	chr1	167759450	167759895	+
RPS20	XM_003339153	chr1	181799902	181800206	+
RPS27A	XM_001147989	chr1	129063213	129063813	-
LOC746519	XM_003309830	chr1	183984625	183986105	+
LOC454532	XM_001144156	chr1	101025180	101025462	+
LOC100609360	XM_003315109	chr1	33140681	33140866	-
DYNLL1	XM_003313971	chr1	18445612	18445958	+
RPL23	XM_003315501	chr1	79355896	79356300	+
LOC747747	XM_003309705	chr1	158480392	158481361	+
LOC100612177	XM_003310564	chr1	144377187	144378010	+
SLC5A3	XM_531445	chr1	26268942	26270120	-
COL22A1	XM_528236	chr1	178880796	178881825	-
LOC463541	XM_003318588	chr1	69007777	69010000	-
LOC746775	XM_001170296	chr1	145962784	145963301	+
TPI1	NM_001071782	chr1	77363353	77364101	+
LOC739188	XM_003339304	chr1	184057299	184057809	+
LOC452503	XM_001135540	chr1	31219107	31219620	-
LOC100609721	XM_003318279	chr1	123915657	123915804	+
SLC4A1AP	XM_001158810	chr1	166313998	166314762	+
THAP3	XM_514343	chr1	104993503	104994549	+
LOC743531	XM_001154290	chr1	110688897	110689233	+
PHB	XM_003315370	chr1	51147586	51148606	+
RPL4	XM_001174724	chr1	150129385	150130739	-
SRP14	XM_003314608	chr1	149772182	149772701	-
CHCHD3	XM_001136966	chr1	27198255	27199842	-
LOC100610130	XM_003313448	chr1	92883140	92883631	+
IMPA1	XM_003311788	chr1	154781508	154782795	+
GYG1	XM_003310113	chr1	55715039	55717230	+
LOC742984	XM_001146564	chr1	13124338	13124919	+
LOC739225	XM_001145129	chr1	116147237	116149006	+
LOC100613673	XM_003311785	chr1	12156934	12157106	-
SRP14	XM_003339268	chr1	149776457	149776991	-
CLIC4	XM_003307888	chr1	217382066	217386805	-
GABARAP	XM_003315344	chr1	184488338	184489457	+
RPS13	XM_508306	chr1	144025258	144025682	+
TBCA	XM_003310691	chr1	14792684	14793393	-
LOC739956	XM_001139616	chr1	93962027	93962347	-
SET	XM_001138784	chr1	157690635	157691494	+
LOC453545	XM_003314735	chr1	150282809	150283241	-
MED28	XM_517120	chr1	82248655	82250372	-
CLK3	XM_001137089	chr1	227425011	227426439	-
LOC462193	XM_003310912	chr1	19561697	19562251	+
LOC745092	XM_003314147	chr1	64137056	64137540	+
HNRNPA1	NM_001197111	chr1	81144222	81145480	-
CCT8	XM_001161048	chr1	112060105	112061962	+
CHCHD2	XM_003318451	chr1	94683387	94684017	-
TIMM17A	XM_001148565	chr1	173390142	173390898	+
CASP3	NM_001012433	chr1	71287908	71288505	-
LOC100614560	XM_003308864	chr1	68869607	68870282	-
SNRPE	XM_001158544	chr1	27209496	27209714	+
LOC735745	XM_001136549	chr1	9892386	9894014	+
ADH5	XM_001166206	chr1	80206947	80208348	+
STRADB	XM_003309399	chr1	48798023	48800198	+
RPL26	XM_003315598	chr1	151822439	151822779	+
SCOC	XM_001139435	chr1	128961697	128964183	+
LOC748477	XM_001164143	chr1	150116418	150117043	-
LOC740380	XM_003310672	chr1	45335695	45336733	-
HNRNPA1	NM_001197111	chr1	40881721	40883861	+
LOC741587	XM_003317890	chr1	199519018	199521914	-
LOC100612177	XM_003310564	chr1	117582872	117583667	+
H3F3B	XM_003315735	chr1	127982892	127983280	-
LOC464236	XM_003339148	chr1	121189853	121190577	-
RFK	XM_001149206	chr1	220159762	220160871	-
UBA2	XM_524210	chr1	87779331	87780168	+
LOC739629	XM_003310535	chr1	52658052	52658869	+
EIF3F	NM_001110812	chr1	128755013	128756692	+
TSEN15	XM_514052	chr1	52254534	52255661	+
LOC456007	XM_003316304	chr1	132667127	132669780	-
LOC100608269	XM_003318005	chr1	141289165	141290495	-
LOC747747	XM_003309705	chr1	56722816	56723782	-
GAPDH	XM_508955	chr1	117151251	117152536	+
RSL24D1	XM_003314679	chr1	222143679	222144509	+
PEF1	XM_513269	chr1	183370572	183372129	-
PABPC4	XM_003307995	chr1	68183728	68184388	+
GALNT11	XM_519510	chr1	66166430	66169445	-
LOC453598	XM_510554	chr1	200360954	200362117	-
LOC744940	XM_001168269	chr1	131450974	131452006	+
PLIN2	XM_520505	chr1	132099386	132101208	-
RPL34	XM_003310434	chr1	132246295	132246708	+
PSMD2	XM_001147451	chr1	219461126	219464007	-
LOC452503	XM_001135540	chr1	144030179	144030768	+
LOC744996	XM_001150345	chr1	181668054	181668711	+
ARL8B	XM_001142369	chr1	28134019	28135506	-
PIN1	XM_001161990	chr1	70554128	70555096	+
NDUFA4	NM_001079924	chr1	28123723	28124425	+
CEP57	XM_001145458	chr1	151833135	151834651	-
LOC747446	XM_001169555	chr1	58599417	58599877	-
LOC452503	XM_001135540	chr1	25581890	25582432	+
LOC747113	XM_001155938	chr1	8529319	8529982	+
LOC454532	XM_001144239	chr1	178105776	178106175	+
RPL10	XM_003317783	chr1	180754525	180754827	+
LOC100612177	XM_003310564	chr1	42808577	42809349	+
CYP46A1	XM_510158	chr1	48463680	48464534	+
LOC737911	XM_001144993	chr1	214721637	214722290	+
RPS5	XM_001147216	chr1	191951470	191951940	+
PFDN5	XM_003313666	chr1	201908073	201908627	-
LOC100611898	XM_003316026	chr1	24039178	24039455	-
RPS4X	XM_001139217	chr1	20498300	20499137	+
UBE2V2	XM_001142548	chr1	11413550	11416478	-
LOC747747	XM_003309708	chr1	216133417	216134365	+
SUMO3	XM_514940	chr1	228064020	228066062	+
HMGB1	XM_003314098	chr1	45885576	45887340	+
RPS15	XM_003315978	chr1	123590752	123591228	-
MFF	XM_516131	chr1	157814280	157814890	+
VDAC1	XM_001151901	chr1	194533026	194534712	+
SEPW1	NM_001154577	chr1	31203753	31204751	-
LOC454532	XM_001144323	chr1	191425626	191426154	-
KRT18	XM_509083	chr1	217810216	217811559	+
WDR82	XM_516504	chr1	92290961	92294876	-
HMGB3	XM_001135676	chr1	100515440	100516373	+
OXCT1	XM_001137948	chr1	39784452	39785369	+
NDUFS5	NM_001071789	chr1	97382897	97383214	-
LOC744042	XM_001148429	chr1	158101430	158102088	+
LDHA	NM_001034096	chr1	215035379	215037064	+
LOC100609721	XM_003318279	chr1	218368522	218368670	-
LOC456511	XM_513097	chr1	201433417	201433696	-
RBM3	XM_003317454	chr1	150206923	150208025	+
LOC450770	XM_001152395	chr1	176449309	176451152	-
LOC454344	XM_511195	chr1	139751989	139753079	+
LOC100613876	XM_003310476	chr1	175936007	175936579	-
LOC738979	XM_001140117	chr1	205968653	205968950	+
AP2B1	XM_001174152	chr1	104852555	104854787	+
LOC100612177	XM_003310564	chr1	205621099	205621883	+
HRSP12	XM_003311865	chr1	178480303	178481246	+
LOC456388	XM_003316252	chr1	213456478	213456875	+
LOC747446	XM_001169555	chr1	187794969	187795408	-
FKBP3	XM_509926	chr1	215593842	215595434	-
HNRNPA1	NM_001197111	chr1	220257315	220259231	+
LOC454532	XM_001144323	chr1	182768868	182769553	-
RPL7A	XM_003312377	chr1	46005934	46006809	-
LOC744141	XM_001160258	chr1	69003600	69003927	-
LOC736181	XM_001137201	chr1	199415619	199416657	+
LOC100609959	XM_003315270	chr1	207101529	207110738	+
LOC456010	XM_003316315	chr1	38012211	38013392	+
LOC470592	XM_525973	chr1	54438445	54453084	-
LOC465493	XM_001135014	chr1	42817023	42817589	-
LOC736361	XM_001140163	chr1	216320887	216321277	-
LOC452503	XM_001135540	chr1	203467460	203467926	+
RPL19	XM_511450	chr1	64379803	64380471	-
PTP4A1	XM_001141894	chr1	155129288	155131958	-
BANF1	XM_003339207	chr1	153253400	153253967	-
LOC100610700	XM_003318155	chr1	274595	275741	-
UBA2	XM_524210	chr1	87777726	87779327	-
SMU1	XM_001158775	chr1	135363600	135365924	-
NIT2	XM_526254	chr1	78728195	78729332	-
NXN	XM_001152479	chr1	198070858	198072484	-
PPIP5K2	XM_001137949	chr1	76301701	76302797	-
FBXW11	XM_003310958	chr1	94158377	94158875	-
RPL10A	XM_003311248	chr1	81901125	81901842	+
FTH1	XM_003339202	chr1	163690201	163690552	-
SSR3	XM_516834	chr1	78777122	78777956	+
HSPD1	XM_001169199	chr1	34030955	34032532	+
KRT18	XM_509083	chr1	193686362	193687690	+
CIC	XM_001153776	chr1	282696	286627	-
LOC744996	XM_001150345	chr1	104581899	104582858	+
UBB	NM_001009117	chr1	197036669	197036984	-
LOC747446	XM_001169555	chr1	157540425	157540868	-
PRIM1	XM_001168535	chr1	226527521	226528853	+
HNRNPA1	NM_001197111	chr1	101773188	101774543	-
SNRPG	XM_001142444	chr1	184207419	184207836	+
MAP1LC3B	XM_003315237	chr1	163954186	163956741	-
LOC736336	XM_001136176	chr1	105062273	105062859	-
ACTB	NM_001009945	chr1	78455857	78457798	-
LOC742293	XM_001156249	chr1	26986405	26986805	+
TUBA1B	NM_001034095	chr1	47447985	47449062	-
TUBA1B	NM_001034095	chr1	47273774	47274958	+
LOC100612211	XM_003315898	chr1	162186277	162187692	+
LOC100612661	XM_003314703	chr1	85362806	85363078	-
MFF	XM_516131	chr1	15298298	15299679	-
CHMP5	XM_003312040	chr1	182629227	182630448	-
LOC454532	XM_001144323	chr1	41413294	41413856	+
LOC453502	XM_510469	chr1	207257305	207258154	-
ZC3H11A	XM_001158036	chr1	198807845	198809586	-
RPL34	XM_003310437	chr1	21057016	21057225	-
DYNLL1	XM_003313971	chr1	28374854	28376786	-
RPS24	XM_001150735	chr1	209726758	209727118	-
PGAP2	XM_001159114	chr1	144298073	144299155	-
LOC743474	XM_003315983	chr1	113774257	113775465	-
BRWD1	XM_001170924	chr1	13633593	13634365	+
ATP6V0E1	XM_003310963	chr1	47920270	47921256	+
OOEP	XM_001140998	chr1	107408637	107409206	-
RFK	XM_001149206	chr1	191771657	191774998	+
LOC750200	XM_001173444	chr1	216298439	216298851	+
LOC738554	XM_001139476	chr1	180193511	180193805	+
RPE	XM_516061	chr1	27747237	27749222	+
LOC739560	XM_001138125	chr1	43210963	43212247	-
HMGB1	XM_003314098	chr1	149696301	149697327	-
GCSH	XM_523434	chr1	169412957	169413199	+
FCF1	XM_003314417	chr1	50771069	50771795	-
RPL36A	XM_003317558	chr1	41579772	41580215	-
LOC100609304	XM_003308782	chr1	53385211	53386548	-
LOC748555	XM_003316198	chr1	33168142	33168716	+
MATR3	NM_001205232	chr1	106748088	106750135	+
PDIA3	XM_001159528	chr1	112085330	112087242	-
LOC100611702	XM_003315231	chr1	182732901	182733192	-
VDAC1	XM_001151901	chr1	136038226	136039840	-
IFITM3	NM_001198757	chr1	25169970	25170496	-
EEF1G	XM_508490	chr1	52986616	52987330	+
KRT8	XM_001142346	chr1	130152560	130153820	-
DNAJC8	XM_524635	chr1	28483994	28484403	+
CIC	XM_001153776	chr1	270155	273813	+
RAN	XM_509522	chr1	109779949	109781509	+
CCDC72	XM_001157642	chr1	27655714	27656262	+
RPS24	XM_001150735	chr1	65668317	65668938	-
RBP7	XM_001161299	chr1	142650866	142651598	+
LOC744141	XM_001160258	chr1	89623655	89623972	+
LOC100610130	XM_003313448	chr1	52100389	52100881	+
LOC100613436	XM_003309740	chr1	53521609	53522528	-
ATP6AP2	XM_521010	chr1	175919474	175921269	+
UBE2V1	NM_001205077	chr1	193767949	193768839	-
ALKBH8	XM_001137322	chr1	149507687	149509821	+
LOC456190	XM_512804	chr1	166239164	166239706	+
LOC100615841	XM_003318443	chr1	274543	280033	-
CNOT7	XM_001141414	chr1	121180414	121183042	-
DUT	XM_003314754	chr1	145224982	145225383	+
LOC100611702	XM_003315231	chr1	78534710	78535238	+
LOC458086	XM_001166641	chr1	89718876	89719771	+
LOC748292	XM_001164884	chr1	78077751	78078157	+
FEN1	XM_001149352	chr1	92086300	92088270	+
ABCE1	XM_517465	chr1	170880244	170880708	+
NDUFA5	NM_001071797	chr1	127040500	127040860	+
RPS29	XM_001152107	chr1	125278289	125278510	+
ADH5	XM_001166206	chr1	52563122	52563717	-
SEC63	XM_001148185	chr1	98344798	98346337	+
LOC473990	XM_003319061	chr1	62759897	62760129	+
AURKA	XM_525364	chr1	199466932	199468678	-
LOC454916	XM_003315748	chr1	43206196	43208102	-
LOC739819	XM_003315252	chr1	27692099	27693873	-
LOC747747	XM_003309710	chr1	63845516	63846137	+
DCTN5	XM_001163089	chr1	146743276	146746620	+
ADH5	XM_001166206	chr1	219488906	219490289	+
LOC100613436	XM_003309740	chr1	125441411	125442170	-
DDX56	XM_001145021	chr1	139267487	139269819	+
LPCAT2	XM_510972	chr1	92836213	92836633	+
LOC739188	XM_001151799	chr1	109725126	109725737	+
VDAC1	XM_001151901	chr1	158951600	158953621	+
SUMO1	XM_001172582	chr1	147291696	147292630	+
FTH1	XM_003313078	chr1	119961328	119962036	+
PTS	XM_001147929	chr1	123974820	123975040	-
AKR1D1	XM_001148679	chr1	145888822	145891131	+
LOC743531	XM_001154290	chr1	127671413	127677669	-
FYTTD1	XM_001166780	chr1	152841699	152848659	-
RPL30	XM_001148417	chr1	152577134	152577499	-
RPL10	XM_003317783	chr1	12358795	12359168	-
MRPS21	XM_001168584	chr1	136180838	136181835	+
KIF2C	XM_003308049	chr1	72365506	72366220	+
TJP3	XM_003316005	chr1	106940274	106941023	-
HBXIP	XM_513650	chr1	62608183	62608753	+
LOC100608380	XM_003307790	chr1	215791517	215791837	+
LOC743643	XM_003309162	chr1	192556707	192557011	-
ST13	XM_001167706	chr1	109227858	109229627	+
RRAS2	XM_508296	chr1	53439855	53442018	-
LOC100611125	XM_003315488	chr1	119163954	119164996	-
RPL7	XM_003311754	chr1	81789869	81790665	-
LOC744708	XM_001165910	chr1	101158148	101160307	-
TOP1	XM_514649	chr1	149766658	149768509	+
UBE2D3	XM_003310399	chr1	128979959	128980484	+
LOC452143	XM_003313919	chr1	25881360	25881619	+
RPL7	XM_003311758	chr1	8771276	8771954	+
PHB	XM_003315370	chr1	203171316	203172350	-
CHCHD4	XM_526138	chr1	225644397	225645512	+
RPL6	XM_001150673	chr1	221191235	221192474	+
LOC100610876	XM_003317825	chr1	110697600	110698269	-
EIF1	XM_003315437	chr1	39198617	39199592	-
LOC100613436	XM_003309740	chr1	161563912	161564606	+
NDUFA4	NM_001079924	chr1	146591949	146592303	+
LOC100614776	XM_003314981	chr1	46002715	46003139	-
LOC454532	XM_001144323	chr1	57102439	57103107	-
CLDN6	XM_523276	chr1	133845366	133846723	-
SUMO1	XM_516035	chr1	138655356	138656559	+
TRNT1	XM_001140902	chr1	141521841	141524010	+
LOC747446	XM_001169555	chr1	213685939	213686399	-
LOC743643	XM_003309162	chr1	139935697	139936149	-
LOC100614247	XM_003310847	chr1	41249041	41250643	-
DLST	XM_510068	chr1	76403033	76405801	-
LOC742984	XM_001146564	chr1	13129431	13130012	+
PITPNC1	XM_001164326	chr1	178639121	178641081	+
CCDC55	XM_511382	chr1	78528481	78530996	+
RPL34	XM_003310434	chr1	179613657	179614080	+
SERBP1	XM_513475	chr1	80773525	80776678	-
SCAMP1	XM_517688	chr1	97189812	97190537	+
KRT8	XM_001142346	chr1	44426502	44427917	-
LOC739188	XM_001152167	chr1	26467346	26467972	-
SUMO2	XM_511671	chr1	27310322	27311531	+
TAF1D	XM_508696	chr1	28329736	28331449	-
PSMC1	XM_001142024	chr1	118097737	118099295	+
LSM3	XM_003309636	chr1	180808843	180809418	+
LOC452503	XM_001135540	chr1	208526789	208527433	+
LOC100610700	XM_003318155	chr1	201736909	201743058	-
PTGR1	XM_001148051	chr1	111941793	111943062	-
NDUFA4	NM_001079924	chr1	90418667	90419073	-
LOC462285	XM_001135316	chr1	208794737	208797982	-
FDPS	XM_001160391	chr1	166171370	166172522	+
LOC452503	XM_001135540	chr1	47867917	47868375	-
HNRNPA1	NM_001197111	chr1	157967051	157968553	-
PSMD7	XM_511103	chr1	163900910	163902477	+
TALDO1	XM_001148375	chr1	55009682	55009955	+
LOC451216	XM_508454	chr1	44477854	44478235	-
CHORDC1	XM_001138405	chr1	71168771	71170817	+
LOC100610876	XM_003317825	chr1	127813100	127813749	-
MATR3	NM_001205233	chr1	106746153	106748087	-
LOC100615181	XM_003307845	chr1	123884234	123884945	-
DPPA2	XM_003309925	chr1	125515592	125515853	-
LOC469188	XM_524573	chr1	35317276	35318871	+
IGF2BP2	XM_001151234	chr1	111274748	111278289	+
LOC100614560	XM_003308864	chr1	132330249	132330793	+
AKR1B1	XM_001138232	chr1	203749751	203751098	+
LOC748133	XM_001173023	chr1	219968018	219968557	-
LOC455557	XM_512244	chr1	193760495	193764169	-
TSPAN12	XM_001142754	chr1	121169622	121172022	+
HNRNPA1	NM_001197111	chr1	58591229	58592728	-
LOC740210	XM_001155047	chr1	90087396	90088154	-
TXNDC17	XM_511988	chr1	27746412	27747151	+
HAUS4	XM_001159943	chr1	148784276	148785704	-
PCBP2	XM_003313660	chr1	109835218	109835608	-
NIFUN	XM_003313911	chr1	54331866	54332947	-
RPL4	XM_001174724	chr1	145109085	145110465	+
ABCE1	XM_517465	chr1	170878980	170880243	-
UBE2W	XM_001165775	chr1	97217639	97221731	+
LOC100609274	XM_003314842	chr1	145520668	145521114	-
LOC457745	XM_003308751	chr1	182619361	182678833	+
RPL6	XM_001150673	chr1	128208841	128209261	+
DNAJA1	XM_001154348	chr1	102737865	102738970	+
LOC100614988	XM_003308565	chr1	136573704	136574036	+
KLF5	XM_001136935	chr1	112381667	112385021	+
NDUFA4	NM_001079924	chr1	178605784	178606506	+
DNAJB6	XM_001149189	chr1	203837280	203837582	-
LOC100614219	XM_003316666	chr1	226932132	226932394	-
EWSR1	XM_001173113	chr1	144624123	144626766	-
SVIP	XM_001173949	chr1	98288953	98289440	+
RPL27	XM_001159277	chr1	138095051	138095526	+
RPL7L1	XM_001134938	chr1	87143107	87143886	-
PTPN2	XM_003315793	chr1	157261057	157262539	-
RPL7A	XM_003312379	chr1	146926021	146926642	+
LOC744218	XM_003313361	chr1	190275910	190276400	+
LOC742888	XM_001165388	chr1	1486605	1486899	+
RPS13	XM_508306	chr1	53202400	53202913	-
QRSL1	XM_518663	chr1	146830929	146832566	-
HMGB1	XM_003314099	chr1	50764478	50765624	-
SBF1	XM_525633	chr1	12027854	12030845	+
NTAN1	XM_003314977	chr1	215233199	215233718	-
HMGB1	XM_003314098	chr1	208812590	208813670	-
LOC454344	XM_511195	chr1	51625544	51626519	-
LARP1B	XM_517433	chr1	186006972	186007437	+
RNFT1	XM_001140080	chr1	78858382	78858986	-
SNX24	XM_001154392	chr1	110446442	110448366	-
TUBB	NM_001045509	chr1	53442793	53444090	+
SIRT5	XM_001169328	chr1	68668779	68669546	+
LOC739188	XM_001152167	chr1	77794472	77795096	+
ZC3H15	XM_515965	chr1	140077361	140079351	-
RPL7A	XM_003312379	chr1	112040399	112041441	-
LOC738979	XM_001140117	chr1	37786548	37786877	+
SLC25A39	XM_001151284	chr1	181589541	181591004	+
LOC743776	XM_001162283	chr1	205304241	205304677	+
LOC743643	XM_003339025	chr1	72937494	72937973	+
LOC100614776	XM_003314986	chr1	62761215	62762026	+
LOC741071	XM_003311871	chr1	92796019	92796318	+
PPP1R8	XM_003307915	chr1	48688814	48689983	-
RPL5	XM_003308214	chr1	99817227	99817553	+
MND1	XM_517488	chr1	93703642	93704405	+
LOC452503	XM_001135540	chr1	158180154	158180694	-
LOC738979	XM_001140117	chr1	181257078	181257419	-
LOC737885	XM_001138474	chr1	46205588	46207956	-
LOC736181	XM_001137201	chr1	26988181	26989198	-
PRDX3	XM_001154193	chr1	28558360	28559279	-
LOC454344	XM_511195	chr1	50691640	50692570	+
LOC452503	XM_001135540	chr1	95172111	95172608	-
LOC470592	XM_525973	chr1	82123221	82125143	+
PEBP1	XM_509413	chr1	177398282	177400378	-
LOC470311	XM_525693	chr1	205499456	205500651	-
HSP90B1	XM_001158841	chr1	92403651	92405837	+
RNASEH1	XM_001150506	chr1	189391795	189393639	+
RPL6	XM_001150673	chr1	46140081	46140778	+
LOC100614776	XM_003314981	chr1	45123553	45124047	-
LOC100610130	XM_003313448	chr1	117214511	117215010	-
TAF9	XM_517726	chr1	31139886	31140747	+
TMEM56	XM_001157165	chr1	153383448	153384428	+
TXN	XM_003339175	chr1	124458193	124458713	-
LOC747446	XM_003313600	chr1	52379305	52380176	+
LOC748477	XM_001164143	chr1	116823735	116824366	-
LOC738979	XM_001140117	chr1	109763130	109763447	+
LOC100614776	XM_003314981	chr1	119583419	119583881	-
LOC100614560	XM_003308864	chr1	1589871	1591013	+
TGIF2	XM_001138268	chr1	223815508	223817294	-
PSAT1	XM_001149878	chr1	79739334	79741530	-
RPL13A	XM_512821	chr1	63222937	63224059	-
GOT2	XM_523381	chr1	151598971	151601628	-
KRT18	XM_509083	chr1	161533407	161534752	-
LOC454532	XM_001144239	chr1	214575713	214576187	+
PACRGL	XM_001163734	chr1	165203627	165204223	-
DPPA3	XM_001164778	chr1	163162770	163163387	+
LOC100613249	XM_003311228	chr1	181154111	181154268	-
FDPS	XM_001160391	chr1	190776342	190777477	-
LOC748477	XM_001164143	chr1	112419286	112419847	-
NSA2	XM_517704	chr1	182474490	182476273	-
LOC747747	XM_003309705	chr1	132628675	132629704	-
CA14	XM_524862	chr1	144062268	144064202	+
KRT8	XM_001142346	chr1	182699562	182701257	-
RPL34	XM_003310434	chr1	146587115	146587986	+
ACP1	XM_515271	chr1	213003824	213005151	-
LOC100610130	XM_003313448	chr1	120020028	120020529	-
PDCL3	XM_525834	chr1	52583565	52587012	+
LOC100614776	XM_003314981	chr1	199325477	199325917	-
LOC452503	XM_001135540	chr1	10176838	10177279	-
LOC100609721	XM_003318279	chr1	11371536	11371649	+
LOC748477	XM_001164143	chr1	21447518	21448105	-
AIMP1	XM_003310403	chr1	151349821	151350218	-
GAPDH	XM_508955	chr1	194025898	194027095	+
LOC100611102	XM_003318379	chr1	127923469	127923652	-
LOC741071	XM_003339160	chr1	65891520	65891901	-
VDAC2	XM_001139957	chr1	119067500	119068954	+
TAF1D	XM_508696	chr1	128774210	128775510	-
LOC456842	XM_003308089	chr1	48818976	48819343	+
CFL1	XM_003313136	chr1	51529044	51530096	-
PSMD7	XM_511103	chr1	51748264	51749604	+
RPS29	XM_003314310	chr1	154427443	154427730	+
PRKRIR	XM_001162982	chr1	220104112	220107145	-
TRA2A	XM_001158245	chr1	52564165	52566601	-
MRPS21	XM_003308359	chr1	176062457	176063075	+
LOC454344	XM_511195	chr1	123067069	123067747	+
LOC100609304	XM_003308782	chr1	23968741	23970003	-
EIF4A1	NM_001098575	chr1	157708203	157708570	+
SIGLEC13	NM_001042622	chr1	148524611	148524857	+
XCL2	XM_001134638	chr1	146960206	146966942	+
LOC750823	XM_001175182	chr1	31657436	31658113	-
RPL34	XM_003310437	chr1	26335768	26336134	+
RPS20	XM_003311810	chr1	102094150	102094914	+
BCAS2	XM_513670	chr1	101221144	101222721	-
ARL5A	XM_001136344	chr1	68674738	68675591	-
RPL10A	XM_003339123	chr1	221730357	221730989	+
H3F3B	XM_003315735	chr1	128011652	128012040	-
LOC454344	XM_511195	chr1	40246694	40247268	+
DPPA2	XM_001145672	chr1	26530035	26531360	-
PKM2	XM_001175064	chr1	122220731	122223291	-
EIF2S2	NM_001098556	chr1	122293314	122294410	-
LOC738483	XM_001137614	chr1	178947524	178948610	+
ELL2	XM_517646	chr1	136494188	136497913	-
HSD17B7	XM_001174381	chr1	227319050	227320330	+
CHM	XM_001146272	chr1	220988829	220990685	-
LOC744940	XM_001168269	chr1	199536405	199537449	-
RBMX	NM_001135206	chr1	89778247	89780272	-
LOC100614776	XM_003314981	chr1	25316246	25316711	-
GAPDH	XM_508955	chr1	32542041	32543209	-
LOC452896	XM_509938	chr1	38015758	38017491	-
CCDC72	XM_001157642	chr1	53362609	53362984	+
LOC453714	XM_003314663	chr1	141707361	141708737	-
UBE2F	XM_001154091	chr1	125383981	125384772	-
HNRNPA1	NM_001197111	chr1	169762700	169764374	-
UQCRH	XM_001160739	chr1	15929421	15929942	-
LOC737160	XM_003313662	chr1	176903813	176904544	-
PRAMEF9	XM_001162776	chr1	1030778	1034641	-
LOC100614560	XM_003308864	chr1	219328341	219328945	+
NANP	XM_001150653	chr1	109489061	109494088	-
TXN	XM_003312225	chr1	69137101	69137718	-
LOC100609374	XM_003317286	chr1	215413844	215415795	+
ANKRD36	XM_001144996	chr1	146622515	146623932	-
NEFH	XM_515058	chr1	119994310	119997538	+
ZNF91	XM_512535	chr1	226467228	226481049	-
DNAJB6	XM_001149189	chr1	67893808	67894078	+
GDI2	XM_003312440	chr1	72909974	72910571	+
HMGB1	XM_003314098	chr1	80970944	80971921	+
RPL26	XM_003315598	chr1	144174904	144175388	+
LOC456081	XM_512706	chr1	136522531	136523057	-
RPL7	XM_003311754	chr1	8808908	8809720	-
NUTF2	XM_001166045	chr1	124063613	124064316	-
RIMKLB	XM_001136782	chr1	198395237	198398106	-
LOC750017	XM_003308877	chr1	171438448	171439223	+
LOC456842	XM_003308089	chr1	143243560	143243925	-
RPS20	XM_003311810	chr1	82288830	82289330	-
RPL10	XM_003317783	chr1	180756178	180756547	+
HSPA8	XM_508830	chr1	226712986	226715246	+
FABP7	XM_527495	chr1	223021591	223022293	-
AARSD1	XM_001158111	chr1	77862788	77863439	+
NFU1	XM_003309072	chr1	98884001	98884719	+
LOC750225	XM_001173528	chr1	151213007	151213522	+
LOC746775	XM_003311209	chr1	206620966	206621492	+
PSMA3	XM_003314351	chr1	33702628	33703529	-
CCNT2	XM_525927	chr1	125829018	125834747	+
EIF4A1	NM_001098575	chr10	91677798	91679795	+
RPS19	XM_003316371	chr10	44990771	44991220	-
RPL7A	XM_003312377	chr10	86075719	86076582	-
PRPF38A	XM_513409	chr10	18037517	18040742	+
ARL4A	XM_001147693	chr10	59059210	59060377	+
TLK2	XM_003315670	chr10	38356358	38359975	-
SNRPB2	XM_514523	chr10	113920344	113921196	-
BTF3	XM_001152428	chr10	108889793	108890583	+
SNRPG	XM_003309096	chr10	109495101	109495374	-
ZNF519	XM_523986	chr10	79642653	79644280	+
LOC453598	XM_510554	chr10	45768453	45769924	-
LOC452503	XM_001135540	chr10	66230737	66231330	+
ZNF101	XM_001137465	chr10	28753426	28755112	-
ACTB	NM_001009945	chr10	67483464	67485682	+
TXN	XM_003339176	chr10	119129912	119130770	-
LOC455769	XM_512428	chr10	110475075	110475674	+
RPL11	XM_001165780	chr10	87444603	87445196	+
CLNS1A	XM_001175048	chr10	61972301	61973078	-
LSMD1	XM_001172255	chr10	66734682	66734856	+
CALM3	XM_003316455	chr10	5603398	5603776	+
RANBP1	XM_514990	chr10	21971398	21972449	-
LOC745296	XM_001167235	chr10	32960956	32962133	-
RPS12	XM_003339142	chr10	35150726	35151221	-
HNRNPA1	NM_001197111	chr10	46496793	46497881	-
DCK	XM_517245	chr10	55622113	55624632	+
LOC740380	XM_003310672	chr10	15593677	15594391	-
SDCBP	XM_003311723	chr10	6378901	6382560	-
AK3	XM_001138039	chr10	33399320	33402088	+
LOC459265	XM_003309030	chr10	125303765	125303991	+
ADIPOR1	XM_001152460	chr10	22504917	22507815	+
LOC747747	XM_003309708	chr10	72957382	72958328	+
KRT8	XM_001142346	chr10	8613510	8614892	-
RPL34	XM_003310434	chr10	96874240	96875056	-
HMGN1	XM_514899	chr10	19767500	19768699	+
LOC740605	XM_001154941	chr10	43599373	43602118	+
LOC456842	XM_003308089	chr10	45987122	45987495	+
HNRNPR	XM_513191	chr10	21967557	21969949	-
RPL36A	XM_003317558	chr10	28308136	28309118	+
LOC471292	XM_001151106	chr10	125862912	125863395	+
SNRPD2	XM_001166252	chr10	89497955	89498461	+
RCBTB2	XM_003314156	chr10	88292194	88299244	-
PGGT1B	XM_526978	chr10	78459129	78462066	+
ALDOA	NM_001144833	chr10	125244513	125245804	-
ADAD1	XM_001154908	chr10	21790398	21790668	+
TOMM22	XM_001163726	chr10	118085209	118086004	+
HMGB1	XM_003314099	chr10	81702333	81703068	-
COQ10B	XM_001168795	chr10	25053331	25053807	-
LOC744042	XM_001148429	chr10	45870897	45871104	-
LOC456547	XM_003308055	chr10	119084158	119084812	+
LOC470311	XM_525693	chr10	92430348	92430674	-
BEND3	XM_527466	chr10	49056659	49062578	+
LOC452503	XM_001135540	chr10	43501065	43501583	+
TIMM9	XM_001165787	chr10	72930554	72931231	-
LOC740380	XM_003310672	chr10	32644985	32645673	-
LOC747446	XM_001169555	chr10	122647441	122647869	-
YWHAZ	XM_528202	chr10	23492039	23494903	+
LOC740704	XM_001142859	chr10	71491394	71492558	-
CIC	XM_001153776	chr10	39008161	39011774	-
SPCS2	XM_001174940	chr10	99325476	99327336	-
LOC740344	XM_001142318	chr10	123484281	123485305	+
RPL13A	XM_003339325	chr10	110305697	110306335	-
RPL7A	XM_003312377	chr10	62288734	62289616	-
RPAP2	XM_001153375	chr10	86302748	86304458	-
CUX2	XM_003313977	chr10	10405042	10405201	-
LOC100614333	XM_003315351	chr10	68004998	68005336	-
RPL5	XM_003308214	chr10	68268215	68269219	+
ANXA2	XM_001155637	chr10	63235517	63236860	+
RPL7A	XM_003312377	chr10	33513645	33514522	-
RPL26	XM_003339296	chr10	72014718	72015241	-
LOC745296	XM_001167235	chr10	78359720	78360557	+
LOC743643	XM_003309162	chr10	50803385	50803832	-
YY1	XM_510162	chr10	68990173	68993223	-
ATP5G1	XM_001172711	chr10	67911153	67911697	-
RPS24	XM_001150735	chr10	32687442	32687833	-
PRDX2	XM_524127	chr10	35445357	35446243	+
TRRAP	XM_519227	chr10	109805987	109806186	+
MED6	XM_510038	chr10	87547098	87547636	-
BEND3	XM_527466	chr10	78920061	78925896	+
NUDT9	XM_001158285	chr10	90689180	90690120	-
DDX10	XM_001141618	chr10	31374964	31375889	-
LOC464236	XM_003339148	chr10	43611466	43613454	-
HNRNPA1	NM_001197111	chr10	30979654	30979999	-
COX10	XM_520888	chr10	13333983	13334866	-
RPL11	XM_001165780	chr10	92149331	92150074	-
LOC743643	XM_003309162	chr10	94150560	94150984	-
RPA2	XM_003307919	chr10	80473297	80474650	-
RPL26	XM_003339296	chr10	5388058	5388643	-
RPE	XM_516061	chr10	102483369	102485145	+
RAD1	XM_517813	chr10	119064544	119067145	+
ZFR	XM_001155370	chr10	88654294	88655995	+
CFL1	XM_003313135	chr10	87342496	87343407	+
ATP6V1G1	XM_003312249	chr10	35642946	35643901	+
EIF5A	XM_001174773	chr10	79590512	79591731	-
ARL5A	XM_001136344	chr10	98508829	98511898	-
HBXIP	XM_513650	chr10	71200115	71200674	+
CSTF2	XM_529072	chr10	50118017	50119872	-
LOC454532	XM_001144323	chr10	46114588	46115119	+
RPL15	XM_003309669	chr10	70725565	70726288	+
CACYBP	XM_003308608	chr10	83850698	83852158	-
LOC741013	XM_001151276	chr10	33352550	33354419	+
DBF4	XM_528041	chr10	62558225	62560587	-
LOC100614776	XM_003314981	chr10	67772555	67773016	-
HMGB3	XM_001135676	chr10	115867662	115868528	-
LOC741494	XM_003313064	chr10	82682418	82683122	-
LOC100612177	XM_003310564	chr10	83957613	83958476	+
LOC100612873	XM_003316170	chr10	99296931	99297735	-
LOC741071	XM_003311871	chr10	7382709	7382975	-
ORMDL1	XM_001165682	chr10	10919023	10919933	-
NUTF2	XM_001166045	chr10	14075798	14076486	+
LOC742293	XM_003309628	chr10	109322484	109322978	-
NDUFA4	NM_001079924	chr10	15610249	15610663	-
AIFM1	XM_003317675	chr10	19207292	19210023	+
EIF5A	XM_001174773	chr10	78144182	78145279	+
ATP5G1	XM_001172711	chr10	75436977	75437571	+
RPL5	XM_513564	chr10	13247673	13248870	-
MRPS21	XM_003308359	chr10	124729243	124729670	+
NACA	XM_003313578	chr10	119449366	119450064	-
PPIA	XM_003318413	chr10	129828550	129829050	-
MRPS21	XM_001168584	chr10	28409055	28409721	+
SHQ1	XM_001141951	chr10	49027081	49029829	-
MTRNR2L8	NM_001193596	chr10	38138580	38139750	-
NEK4	XM_003309831	chr10	63467813	63468451	+
XRCC6	XM_521301	chr10	92760335	92763366	-
BTBD7	XM_003314493	chr10	13348684	13350229	-
LOC738979	XM_001140117	chr10	91081724	91081953	+
CCND3	XM_518470	chr10	30860367	30860984	-
PHB	XM_003315370	chr10	99430977	99431992	+
LOC100612177	XM_003310564	chr10	67129386	67130179	+
LOC735412	XM_001134777	chr10	62016558	62017272	-
HMGA1	XM_001154232	chr10	73878149	73879820	-
MYL6	XM_003313595	chr10	63547439	63548028	-
TRAF6	XM_001154136	chr10	57474735	57476951	-
DNAJC19	XM_516894	chr10	66270673	66271202	+
HMGB3	XM_001135676	chr10	109807818	109809237	+
LOC746336	XM_001153496	chr10	72308647	72311310	+
CHCHD2	XM_003318451	chr10	43468464	43469156	-
CAP1	XM_001172035	chr10	43474180	43476690	-
EIF2S2	NM_001098556	chr10	92221400	92222804	-
LOC100610130	XM_003313448	chr10	91203228	91203726	+
LOC100612177	XM_003310564	chr10	66403589	66404358	-
GAPDH	XM_508955	chr10	15531858	15532397	-
LOC100612177	XM_003310564	chr10	95045387	95046217	+
LOC469979	XM_525363	chr10	27732304	27735527	-
AMD1	XM_001155694	chr10	20654328	20656666	+
LOC749922	XM_001172264	chr10	43381248	43381638	-
LOC471292	XM_001151106	chr10	68655021	68662990	-
RPL15	XM_003309669	chr10	114328794	114329515	+
TATDN1	XM_519947	chr10	61598928	61599934	+
BANF1	XM_003339207	chr10	133162451	133163282	-
LOC461400	XM_003310393	chr10	76571765	76572883	+
LOC100610130	XM_003313449	chr10	54042956	54043704	+
CYTH1	XM_001157747	chr10	52221041	52221207	+
DNAJC12	XM_521687	chr10	91433944	91434140	+
MKNK1	XM_003308080	chr10	37467415	37469477	-
LOC100609959	XM_003315270	chr10	39004500	39007664	+
PABPC1	XM_003311888	chr10	42083786	42084492	-
NHP2	XM_001147900	chr10	91759725	91760476	+
CCDC58	XM_516690	chr10	49369335	49370025	-
LOC453545	XM_003314739	chr10	57427751	57428268	-
RPS12	XM_001155941	chr10	67627084	67627577	-
POU5F1	XM_001148833	chr10	66453791	66454731	-
XIAP	XM_529138	chr10	109034446	109042375	+
HMGN1	XM_514899	chr10	122374369	122375647	+
LOC740704	XM_001142859	chr10	95653035	95654177	-
SDHC	XM_001174000	chr10	91658415	91659671	+
LOC740704	XM_001142859	chr10	21437198	21443541	+
WWP1	XM_519843	chr10	63627217	63627850	-
LOC452503	XM_001135540	chr10	29331480	29332021	-
HNRNPH1	XM_001150460	chr10	68857079	68857856	+
LOC458080	XM_001165101	chr10	23620682	23621914	+
LOC455808	XM_512465	chr10	73332468	73333868	-
LOC747446	XM_001169555	chr10	69299129	69299570	-
NAPG	XM_523864	chr10	88202569	88203243	+
LOC747446	XM_001169555	chr10	72133639	72134195	+
RPL7A	XM_003312379	chr10	94315536	94316269	+
RPL13	XM_003339288	chr10	7922936	7923307	-
LOC452503	XM_001135540	chr10	95458953	95459536	-
OOEP	XM_001140998	chr10	8829773	8830263	+
PGGT1B	XM_526978	chr10	49124627	49130103	-
SNRPG	XM_003309096	chr10	13295964	13296288	-
AGAP1	XM_001148486	chr10	86481577	86483891	+
LOC739188	XM_001152167	chr10	118314801	118315426	-
LRRC37A3	XM_001172547	chr10	27596183	27601918	-
ZNF879	XM_518146	chr10	43486912	43487751	+
LOC739956	XM_001139616	chr10	13351456	13351764	-
TNPO1	XM_517712	chr10	83787078	83789932	+
NIP7	XM_003315166	chr10	92659553	92660364	-
LOC740095	XM_001141915	chr10	73788273	73788748	-
LOC744141	XM_001160258	chr10	10321888	10322196	+
LOC100612661	XM_003314703	chr10	125047664	125048061	-
ALDH7A1	XM_003310795	chr10	61115229	61115998	-
CTAGE5	XM_003314299	chr10	129806479	129809312	+
RPL7A	XM_003312379	chr10	65766515	65767281	+
TLK2	XM_003315670	chr10	38356358	38359975	-
LOC100609195	XM_003318008	chr10	101295483	101295743	-
PRPF38A	XM_513409	chr10	8259376	8260825	+
DUXA	XM_524417	chr10	44973478	44974999	+
CHCHD3	XM_001136966	chr10	8720272	8721826	+
AGAP1	XM_001148486	chr10	72270980	72272536	-
LOC738979	XM_001140117	chr10	28019163	28019509	-
LOC739188	XM_003339304	chr10	71587884	71588712	-
LOC454344	XM_511195	chr10	96091759	96092413	-
LOC744218	XM_003313361	chr10	68701279	68701547	-
EIF4A2	XM_516936	chr10	71788267	71790334	+
RBM38	XM_001170164	chr10	126667769	126669990	-
ARL4A	XM_003318316	chr10	5292386	5293437	+
LOC740704	XM_001142859	chr10	96030891	96031572	+
RPL6	XM_001150673	chr10	13794117	13795066	-
CEP57L1	XM_001150640	chr10	68895087	68896300	+
SMARCE1	XM_001169977	chr10	100366989	100367741	-
LRRC40	XM_513483	chr10	61737393	61738123	+
RPL5	XM_003308214	chr10	132966211	132968005	-
SSBP1	XM_001156496	chr10	30339267	30339741	-
RPL19	XM_511450	chr10	120612771	120613510	-
LOC452503	XM_001135540	chr10	10153144	10153343	+
DDX18	XM_515753	chr10	90589675	90593338	+
RAB11A	XM_510490	chr10	93445130	93447946	-
RPS4Y1	NM_001008987	chr10	32563453	32564231	-
PTCD2	XM_001154961	chr10	88388912	88390677	+
LOC464263	XM_519838	chr10	13500722	13501118	-
POLR3D	XM_001155075	chr10	73243660	73245485	+
RAB5C	XM_001167136	chr10	73008584	73010089	-
LOC100614776	XM_003314981	chr10	121206046	121206537	+
RPL19	XM_511450	chr10	131724378	131725076	+
AKR1B15	XM_001140841	chr10	66186998	66188235	+
LOC100614560	XM_003308864	chr10	80052351	80052968	-
RPL26L1	XM_527121	chr10	66886598	66887843	+
PSMD4	NM_001137557	chr10	93516315	93517555	-
NAMPT	XM_519302	chr10	37027240	37029714	-
GPN3	XM_003313939	chr10	26046652	26047660	-
LOC748477	XM_001164143	chr10	102068195	102076568	-
LOC743643	XM_003309162	chr10	22610227	22610606	+
EIF2A	XM_001143578	chr10	44711673	44713575	+
LOC100608192	XM_003313397	chr10	73984805	73985802	-
ACP1	XM_001149653	chr10	85139239	85140240	+
ANKRD30B	XM_001169654	chr10	45074521	45074928	+
RPL9	XM_003310291	chr10	44321894	44322591	-
KRT19	XM_511487	chr10	66716109	66716896	+
EBAG9	XM_519909	chr10	99216374	99217172	-
LOC100614776	XM_003314981	chr10	102359342	102359800	-
IFIT3	NM_001195146	chr10	88819876	88820711	+
FAF2	XM_518117	chr10	91303200	91305017	-
AGGF1	XM_526886	chr10	133486967	133489825	+
RPL7	XM_003311754	chr10	98547495	98548238	+
LOC744042	XM_001148429	chr10	48494064	48494268	-
PHB2	XM_508977	chr10	108883620	108884947	+
CALM2	NM_001098558	chr10	68664685	68665815	+
TAF9B	XM_529052	chr10	114236462	114238312	+
IMPDH1	XM_003318768	chr10	76388920	76391104	-
FIBP	XM_001170330	chr10	95214883	95215246	-
RPS12	XM_003339142	chr10	79564041	79564350	-
TMEM161B	XM_526863	chr10	37873353	37875826	+
PPIA	XM_003318402	chr10	104935326	104935978	-
PRKRIR	XM_001162982	chr10	50827552	50830987	+
LOC740704	XM_001142859	chr10	124422744	124423504	+
LOC473957	XM_531427	chr10	20867250	20867514	+
RPS6	XM_003312016	chr10	110876710	110877455	-
LOC737497	XM_003311337	chr10	9857868	9860507	-
LOC452503	XM_001135540	chr10	109612049	109612803	+
RPL7	XM_003311758	chr10	109916949	109917675	-
LOC470592	XM_525973	chr10	43660703	43663276	-
RHEB	XM_519513	chr10	46271511	46272846	+
AGAP1	XM_001148486	chr10	48491658	48493774	-
LOC747747	XM_003309708	chr10	14952291	14953224	-
LOC739188	XM_003339303	chr10	63011902	63012298	-
MTRNR2L8	NM_001193596	chr10	53972109	53973005	+
LOC736730	XM_001136758	chr10	35352242	35353210	+
SNRPG	XM_003309096	chr10	115837729	115838067	+
LOC747446	XM_001169555	chr10	26197292	26197743	-
LOC735412	XM_001134777	chr10	73114764	73115485	+
RPL7	XM_003311756	chr10	36194180	36194988	+
RPL7	XM_003311756	chr10	88118428	88119179	-
EIF4B	XM_001142097	chr10	21355092	21356896	+
LOC746021	XM_003313581	chr10	102076759	102077929	+
DUXA	XM_524417	chr10	42580445	42583636	-
UQCRH	XM_001160739	chr10	43603366	43603795	+
PSME2	XM_001167654	chr10	22567541	22567917	+
LOC747747	XM_003309705	chr10	125535583	125536609	-
LOC747446	XM_001169555	chr10	87137590	87138023	+
NUP35	XM_515963	chr10	24544388	24545896	+
HMGB1	XM_003314098	chr10	32372661	32373536	+
LOC744042	XM_001148429	chr10	72272799	72273006	-
UBE2V1	NM_001205077	chr10	113529187	113531480	+
RPL26	XM_003339296	chr10	66960341	66960858	+
LOC739188	XM_001152167	chr10	92838218	92838841	-
LOC100609847	XM_003311083	chr10	78490889	78491283	-
YWHAZ	XM_528202	chr10	104936457	104939891	+
LDHA	NM_001034096	chr10	118372848	118374039	-
LOC454532	XM_001144239	chr10	105828072	105828447	+
CEP164	XM_001157560	chr10	44988441	44989131	-
NRBF2	XM_003312576	chr10	5859870	5862689	+
RSU1	XM_001151460	chr10	49733240	49734150	+
RPL5	XM_003308214	chr10	116178298	116179697	+
DPY19L3	XM_003316255	chr10	109015764	109016199	+
FARSB	XM_526043	chr10	80114268	80116233	-
CFL2	XM_003314363	chr10	95791532	95792542	+
PIP5K1A	NM_001137558	chr10	93517554	93519554	-
RPL23	XM_003315501	chr10	34323187	34323588	+
LOC452503	XM_001135540	chr10	109162204	109162798	+
TUBA3E	XM_001148454	chr10	5475824	5476686	-
LOC747747	XM_003309708	chr10	28850180	28851126	+
MRPL50	XM_520157	chr10	57904641	57905656	-
LOC748850	XM_001163573	chr10	93693651	93695931	+
TAF1D	XM_508696	chr10	36943019	36944107	+
CCND3	XM_518470	chr10	30863057	30863663	-
LOC100614776	XM_003314981	chr10	112378253	112378641	+
HNRNPH1	XM_001150460	chr10	43239112	43240794	-
KRT8	XM_001142346	chr10	88231723	88232797	+
LOC462819	XM_003311400	chr10	6416894	6417236	-
IMMP1L	XM_001141532	chr11	61554242	61555067	+
NAP1L1	XM_509226	chr11	124046448	124047661	+
XIAP	XM_529138	chr11	85029642	85031264	-
LOC746021	XM_003313579	chr11	59680714	59682517	-
LOC742209	XM_001158651	chr11	64408365	64409000	+
PCNA	XM_514499	chr11	19062342	19063704	-
LOC747079	XM_001155822	chr11	108994451	108994740	-
LOC747747	XM_003309705	chr11	107857708	107858649	+
ATP5L	XM_001161474	chr11	28030584	28030941	-
RBMX	NM_001135206	chr11	80718096	80720104	+
LOC458272	XM_003316953	chr11	18277328	18280503	-
LOC741071	XM_003339160	chr11	43029542	43030134	+
SEC14L1	XM_001155845	chr11	43994801	43997217	+
PTP4A1	XM_001141894	chr11	84367485	84368448	+
LOC738979	XM_001140117	chr11	114933329	114933672	-
RPL37A	XM_516077	chr11	109790214	109790902	-
ANKRD33B	XM_526834	chr11	87772934	87774689	-
ZNF107	XM_001136893	chr11	61386734	61389222	+
SF3A3	XM_001170218	chr11	121571298	121574047	-
NDUFA5	NM_001071797	chr11	3295146	3295481	+
S100A11	XM_514427	chr11	33413101	33413351	+
LOC454344	XM_511195	chr11	23357154	23358085	+
PPIA	XM_003318402	chr11	43560823	43561386	+
HSPD1	XM_001169199	chr11	103522130	103523935	+
TBC1D12	XM_507936	chr11	6082447	6083431	-
SMARCE1	XM_001169977	chr11	105251011	105252304	-
LOC747404	XM_003311232	chr11	69360124	69360908	-
LOC470592	XM_525973	chr11	32526453	32527805	-
FBLIM1	XM_001150414	chr11	46251262	46252801	+
DPPA4	XM_516640	chr11	71744004	71747301	-
CTBP2	XM_508100	chr11	43617544	43619883	+
LOC456977	XM_530140	chr11	109765070	109765560	+
PDCD2L	XM_001155058	chr11	23209129	23216585	-
N6AMT1	XM_525443	chr11	91405877	91407130	-
MMADHC	XM_001135306	chr11	34318793	34320121	-
LOC748792	XM_001168345	chr11	110085315	110087841	+
AMPH	XM_519055	chr11	5111211	5112080	+
LOC100611702	XM_003315231	chr11	116130272	116130559	-
LOC738979	XM_001140117	chr11	10682411	10682757	+
RPL7A	XM_003312377	chr11	7542749	7543542	+
LOC742293	XM_001156249	chr11	81127588	81128065	+
ATP5F1	XM_513639	chr11	120930035	120931531	+
DNAJA2	XM_528644	chr11	34385439	34386346	-
LOC739188	XM_003315891	chr11	69662045	69662885	-
HMGB3	XM_001135676	chr11	85405610	85409312	-
RPL34	XM_003339062	chr11	16927106	16927471	-
LOC747956	XM_001174284	chr11	1610224	1610839	-
PLS1	XM_001162294	chr11	99614435	99619096	-
ATP6V1B2	XM_519638	chr11	61624236	61624404	-
RPS20	XM_003311810	chr11	47322135	47322958	-
PGAM1	XM_507959	chr11	90156233	90157906	-
HIGD2A	XM_527130	chr11	125668986	125669533	+
LOC748270	XM_003312094	chr11	17994591	17995730	+
LOC100613249	XM_003311228	chr11	81244122	81244393	+
DNAJB6	XM_001149189	chr11	67460547	67460963	-
LOC737160	XM_003313662	chr11	115241295	115242365	-
SLC25A1	XM_001165281	chr11	83854673	83856239	+
MLF1IP	XM_517554	chr11	13568096	13570395	+
SRSF2	NM_001034118	chr11	92850246	92852256	+
HNRNPA1	NM_001197111	chr11	5346277	5347615	-
MOBKL3	XM_003309386	chr11	84754954	84757380	-
BIRC2	XM_001152344	chr11	75145158	75145929	-
RPL36A	XM_003317558	chr11	72506088	72506384	-
RCOR1	XM_522957	chr11	83255918	83256430	-
VDAC1	XM_001151901	chr11	6275995	6278052	-
RPS12	XM_001155941	chr11	72513289	72513829	-
GLUL	XM_001160639	chr11	9785263	9788275	-
MTMR12	XM_001155493	chr11	99054774	99068112	+
SPIC	XM_001154302	chr11	33754365	33755487	-
FTH1	XM_003313078	chr11	75540776	75541688	-
RPS10	XM_001171673	chr11	46548321	46549032	-
SNRPG	XM_001142579	chr11	90739096	90739562	+
AKR1B1	XM_001138232	chr11	16286398	16287391	-
SRD5A3	XM_526623	chr11	57676584	57680675	+
FABP5	XM_003311781	chr11	59677722	59680446	-
PRKRIR	XM_001162982	chr11	23315053	23318208	+
RPS6	XM_003339167	chr11	100144419	100145220	+
ESCO1	XM_523883	chr11	49181090	49181847	-
KRT8	XM_001142346	chr11	8908409	8909825	+
HMGN1	XM_514899	chr11	24578177	24579261	+
LDHAL6A	XM_003312947	chr11	81721180	81722020	-
CCT6A	XM_001159145	chr11	107507440	107508222	-
LOC747589	XM_001157550	chr11	48069725	48070298	-
ANKRD33B	XM_526834	chr11	48996423	48998334	+
RPL15	XM_003309669	chr11	113849699	113850375	-
SDHC	XM_001174000	chr11	17229412	17230598	-
KRT18	XM_509083	chr11	5775668	5777001	-
MTRNR2L8	NM_001193596	chr11	10335158	10336448	-
RPL7A	XM_003312377	chr11	44642461	44643393	-
RPL5	XM_513564	chr11	116486755	116487856	+
ZNF718	XM_517040	chr11	35366095	35366399	+
LOC742293	XM_001156249	chr11	93748270	93748761	+
LOC739956	XM_001139616	chr11	1798796	1799116	+
LOC738979	XM_001140117	chr11	127556197	127556506	+
LOC743643	XM_003309162	chr11	121018890	121019233	+
SRP14	XM_003314608	chr11	91328900	91329597	+
LOC100608765	XM_003313630	chr11	92696941	92698037	+
SET	XM_001138784	chr11	116766415	116767173	-
HNRNPC	XM_001151151	chr11	82942243	82945288	-
NCL	XM_516145	chr11	74362054	74362240	+
LOC454532	XM_001144239	chr11	43814554	43815495	+
AHCY	XM_514594	chr11	83775438	83777514	+
PLCB2	XM_510305	chr11	62181517	62185092	+
AHNAK	XM_001162266	chr11	60445931	60447447	-
NAE1	XM_001159531	chr11	25903550	25905267	+
MOBKL3	XM_003309386	chr11	105493403	105496870	-
RPS20	XM_003311810	chr11	75620760	75621213	-
TCEB2	XM_003314928	chr11	128055582	128056049	-
LOC741071	XM_003311871	chr11	63547708	63548098	+
CCDC58	XM_516690	chr11	71605542	71606548	-
LOC459181	XM_515433	chr11	111681666	111682936	+
KRTAP5-8	XM_003313209	chr11	69185560	69197084	+
POLR2E	XM_512960	chr11	107925162	107926384	+
MTHFD1L	XM_518807	chr11	18654203	18657026	-
ATP5L	XM_001161474	chr11	61763204	61763563	-
TFAM	NM_001194942	chr11	107778590	107779327	-
MTRF1L	XM_003311551	chr11	111624132	111624786	+
DHX9	XM_003308631	chr11	83374248	83375944	-
ACTB	NM_001009945	chr11	1806739	1809039	-
RPL7A	XM_003312377	chr11	80870886	80871747	+
GLUL	XM_001160639	chr11	120565248	120566641	-
HMGN1	XM_514899	chr11	95740757	95741565	-
ST13	XM_001167706	chr11	18047609	18048076	+
PTP4A2	XM_511509	chr11	132218197	132221697	-
ST13	XM_001167706	chr11	110172748	110174266	-
WTAP	XM_001149949	chr11	100680713	100683109	+
LOC100613436	XM_003309740	chr11	63085039	63086029	-
PHAX	XM_517905	chr11	6632998	6635967	-
SRSF3	XM_003311266	chr11	18447329	18448081	+
HMGN1	XM_514899	chr11	3884473	3885715	-
PHB	XM_003315370	chr11	43829584	43830594	+
PPIH	XM_003338986	chr11	109936247	109936981	-
ASS1	XM_001165570	chr11	105031049	105032545	+
RPL37A	XM_516077	chr11	27356576	27357454	+
LOC740704	XM_001142859	chr11	72839531	72840659	-
LOC747113	XM_001155938	chr11	113427852	113428695	-
KRTAP5-8	XM_003313209	chr11	1660474	1661103	+
PPP1R1A	XM_001156163	chr11	73670760	73671271	-
HMGB1	XM_003314098	chr11	118896981	118898020	-
RPL7A	XM_003312377	chr11	89923864	89924726	+
U2AF1	XM_003319105	chr11	70006209	70007433	+
COPS5	XM_001162723	chr11	98629651	98630946	-
PANK3	XM_518087	chr11	49808404	49809930	-
TOMM20	XM_001153572	chr11	75098276	75102452	+
RPL9	XM_003310291	chr11	82553733	82554402	+
SSU72	XM_001147261	chr11	4127800	4128332	+
LOC750328	XM_001173884	chr11	3379918	3390092	-
SCMH1	XM_001172755	chr11	26287820	26288497	+
TTC3	XM_001169932	chr11	65156196	65156900	-
KDM4B	XM_001140503	chr11	92782534	92783241	+
RPL34	XM_003310437	chr11	109849058	109849261	-
LOC747956	XM_001174284	chr11	1636548	1652695	-
RPL7A	XM_003312379	chr11	29639744	29640565	+
LOC740380	XM_003310672	chr11	98500320	98501010	+
PTTG1	NM_001135616	chr11	60957834	60958449	-
KRT18	XM_509083	chr11	35856242	35857605	-
ZCCHC9	XM_001149663	chr11	40139546	40140779	-
LOC739956	XM_001139616	chr11	25444446	25444760	-
RPS12	XM_001155941	chr11	110122592	110123000	+
TMEM151B	XM_518508	chr11	64254605	64255573	+
LOC741789	XM_001154903	chr11	81021669	81022185	-
HNRNPA1	NM_001197111	chr11	108670616	108671912	-
RAC2	XM_001145815	chr11	3725730	3726179	-
LOC452503	XM_001135540	chr11	100894148	100894711	+
TMEM55B	XM_520669	chr11	63941022	63942260	-
ADAL	XM_003314657	chr11	106590550	106590992	-
LOC100613773	XM_003309326	chr11	105452599	105452980	-
RPS24	XM_001150735	chr11	69328965	69329326	-
LOC452503	XM_001135540	chr11	9482265	9482798	+
BAK1	XM_518407	chr11	128588348	128590455	-
RPL34	XM_003310437	chr11	121004296	121004692	+
RPS6	XM_003339167	chr11	110139812	110140923	-
TEAD1	XM_001171534	chr11	124157089	124158866	-
KRT8	XM_001142346	chr11	109567324	109568677	-
DDX39B	NM_001114163	chr11	117769251	117770427	-
LOC465493	XM_001135014	chr11	61437952	61438458	-
RPL34	XM_003310437	chr11	44729403	44729755	+
LOC100610130	XM_003313448	chr11	86350998	86351520	+
MRPS36	XM_001145508	chr11	110112856	110113242	+
LOC741071	XM_003311871	chr11	71900189	71900461	+
SNX7	XM_001158256	chr11	105590047	105592830	-
S100A11	XM_514427	chr11	69165541	69165951	-
TERF1	XM_001164723	chr11	61013929	61016503	-
LOC743643	XM_003339025	chr11	72683146	72683589	+
PHB	XM_001172461	chr11	91844016	91845906	-
PGAM1	XM_507959	chr11	63116000	63117358	-
LOC100612177	XM_003310564	chr11	90290498	90291321	-
LOC737160	XM_003313662	chr11	9126629	9127688	-
ZNF614	XM_001174401	chr11	96397087	96399481	-
ANP32E	XM_001167810	chr11	31246323	31249543	+
SAFB	XM_003316024	chr11	120570751	120571368	+
LOC748850	XM_001163573	chr11	112488521	112490563	+
DOK1	XM_003309067	chr11	69975515	69977402	-
NDUFAF2	XM_517748	chr11	128311594	128312552	-
LOC740704	XM_001142859	chr11	60246331	60247482	+
TOMM22	XM_001163726	chr11	85188246	85189330	-
ACBD7	XM_001140464	chr11	3868814	3869600	+
RDX	XM_522176	chr11	4102215	4106561	-
SET	XM_001138784	chr11	84224443	84225233	+
ASNA1	XM_512413	chr11	47174616	47175560	-
SUMO1	XM_516035	chr11	73701269	73701979	-
SAE1	XM_512777	chr11	120986054	120988086	+
KRT18	XM_509083	chr11	123098850	123100212	+
EIF4A2	XM_516936	chr11	32015934	32016984	+
RPL37	XM_003310738	chr11	65644815	65645476	-
LOC454344	XM_511195	chr11	106550406	106550919	-
RPL34	XM_003310434	chr11	32700238	32700634	+
JRK	XM_001149039	chr11	20018075	20018587	+
CSNK1A1	XM_001163959	chr11	100653834	100656081	-
ATF7IP2	XM_523295	chr11	10976633	10979678	+
LOC454344	XM_511195	chr11	17020629	17021457	+
BOLA3	XM_515554	chr11	100729537	100730075	+
LOC748580	XM_001174258	chr11	128587155	128587666	-
AKTIP	XM_001166538	chr11	94449053	94451118	-
NUDT21	XM_510978	chr11	115018904	115021057	-
HNRNPC	XM_001151919	chr11	84963141	84965549	+
RSL24D1	XM_003314679	chr11	72246313	72247161	-
LOC100613249	XM_003311228	chr11	31208909	31209228	-
RPA2	XM_513251	chr11	98187887	98189047	+
TUBA1B	NM_001034095	chr11	88069073	88070709	+
PDCL3	XM_525834	chr11	63102067	63102255	-
LOC462285	XM_001135485	chr11	99446796	99449236	+
OSBPL9	XM_001142407	chr11	88849013	88851037	-
C1QBP	XM_003315333	chr11	64719835	64720760	-
FRG1	XM_001136808	chr11	58437349	58438077	+
CIR1	XM_001148591	chr11	34412257	34413075	+
LOC454532	XM_001144323	chr11	9428479	9429010	+
LOC454532	XM_001144239	chr11	110366910	110367781	-
HMGN1	XM_514899	chr11	11023200	11024301	-
CCRN4L	XM_003310469	chr11	112361256	112363277	+
RPL37	XM_003310738	chr11	73409129	73409263	+
LOC744141	XM_001160258	chr11	118581632	118581971	-
RCC2	XM_513117	chr11	60289080	60292984	+
LOC744218	XM_003313361	chr11	27457929	27458420	+
ZNF75D	XM_003317711	chr11	76197643	76199935	+
LOC100613249	XM_003311228	chr11	72243298	72243596	+
LOC100613249	XM_003311228	chr11	106688433	106688741	-
LOC470850	XM_003309893	chr11	69262810	69267927	+
RPS29	XM_001152107	chr11	111662991	111663277	-
RPS19	XM_512692	chr11	61677022	61677533	-
LOC100613890	XM_003313437	chr11	87261434	87261686	-
SAA4	XM_003312945	chr11	18052142	18055225	+
RPS16	XM_001137416	chr11	62809102	62809548	+
HSP90AA1	NM_001098572	chr11	27770419	27773361	-
LOC100614776	XM_003314981	chr11	28170974	28171415	-
RPL7A	XM_003312379	chr11	37735543	37736296	+
SH3GL1	XM_001138821	chr11	111701240	111701930	+
LOC747956	XM_001174284	chr11	1636548	1652695	-
FUNDC1	XM_001139861	chr11	121105750	121106819	-
MRPS24	XM_001135905	chr11	348116	348393	-
GSPT1	XM_001140542	chr11	104150516	104152137	+
KRT8	XM_001142346	chr11	117544240	117545948	-
DDX18	XM_515753	chr11	128321649	128324012	+
RPL5	XM_003308214	chr11	113850619	113851055	-
HNRNPK	XM_001155079	chr11	43361481	43363362	-
LOC455796	XM_003316176	chr11	23239574	23242569	+
ARHGAP26	XM_003310883	chr11	34726983	34727293	+
RPL18	XM_003316498	chr11	39168812	39169688	+
RPL9	XM_003310291	chr11	41636506	41637057	+
YPEL5	XM_001162710	chr11	47998308	47999719	+
KRT8	XM_001142346	chr11	63674483	63675666	+
FNTA	XM_001145933	chr11	84119550	84119898	+
PSMA2	XM_528026	chr11	85259290	85260131	-
ORC3	XM_003311378	chr11	77808894	77811389	+
PDCD2	XM_520603	chr11	119393197	119393980	-
LOC741071	XM_003339160	chr11	2793618	2794001	+
LOC745299	XM_001160091	chr11	10253769	10254195	-
RPL15	XM_003309669	chr11	70676425	70677099	+
LOC454532	XM_003315564	chr11	116936253	116937108	-
HNRNPA1	NM_001197111	chr11	72113856	72115900	+
YWHAZ	XM_528202	chr11	57863245	57866462	+
LOC454344	XM_511195	chr11	59923202	59924118	-
LOC452503	XM_001135540	chr11	75676202	75676712	-
TUBA3E	XM_001148454	chr11	60970693	60971981	+
MED28	XM_517120	chr11	94807531	94812215	-
POR	XM_001155755	chr11	75287796	75288830	+
IFITM3	NM_001198757	chr11	67017123	67017747	-
RCOR1	XM_522957	chr11	17147969	17148333	+
EEF1D	XM_003311952	chr11	60083772	60084347	+
TRPC6	XM_001149632	chr11	119205389	119205857	+
HMGB1	XM_003314098	chr11	20400554	20401781	+
CDON	XM_001148927	chr11	87808305	87809928	-
PPP1R10	NM_001045500	chr11	128830786	128832330	-
LOC740704	XM_001142859	chr11	102553042	102553560	-
MORF4L1	XM_001152223	chr11	14481368	14483037	-
NDUFB11	NM_001071810	chr11	90127488	90127938	-
LOC452503	XM_001135540	chr11	9184346	9184884	-
HIATL1	XM_520704	chr11	117344100	117346763	+
LOC749922	XM_001172264	chr11	131954738	131955097	-
BCAS2	XM_003308303	chr11	81048299	81049472	+
RPL37	XM_003310738	chr11	73406857	73407123	+
CALM2	NM_001098558	chr11	49677949	49678625	+
RPS4X	XM_001139217	chr11	9527089	9527208	-
CBX3	XM_001161192	chr11	27688190	27690255	+
LOC461400	XM_003310393	chr11	68008481	68009258	-
ATF4	XM_001165840	chr11	111702148	111703512	+
LOC744940	XM_001168269	chr11	59472711	59473780	+
LOC453960	XM_003314987	chr11	78496176	78498388	-
ISG20L2	XM_001166695	chr11	111732259	111733997	-
AKR1A1	XM_001157276	chr11	13012024	13012215	+
NDUFB8	NM_001144864	chr11	34695061	34695611	+
SLC5A4	XM_525573	chr11	122251442	122251991	+
LOC100613436	XM_003309740	chr11	17905676	17906267	+
CCND2	XM_001156857	chr11	61164410	61168908	+
RNF181	XM_515588	chr11	122786633	122787113	-
LOC745296	XM_001167269	chr11	81026311	81026694	-
RPL26	XM_003315598	chr11	90852787	90853145	-
LOC452503	XM_001135540	chr11	6474260	6475088	-
RPL13A	XM_003339326	chr11	14249450	14250419	+
RPLP2	XM_001149567	chr11	105762963	105763398	+
ZNF620	XM_003309731	chr11	127318192	127320767	-
ZNF208	XM_528849	chr11	3330805	3343356	-
KRT8	XM_001142346	chr11	4497622	4498961	-
WEE2	XM_519504	chr11	35966474	35969586	-
LOC458063	XM_530265	chr12	40575931	40577074	+
LOC100613143	XM_003312300	chr12	107629655	107631796	+
LOC100611833	XM_003315655	chr12	120877210	120877858	+
RAB2A	XM_001158137	chr12	29089656	29091233	-
TDG	XM_003313901	chr12	62712512	62715580	-
PCGF1	XM_515562	chr12	76014249	76014740	+
LOC739912	XM_003309515	chr12	12373084	12373608	+
PLAC8	XM_003310311	chr12	133118343	133118945	-
EGLN3	XM_509896	chr12	16269481	16271550	-
PIGA	XM_001138631	chr12	100877328	100881354	+
IFITM3	NM_001198757	chr12	56677365	56677967	-
YWHAQ	XM_003308878	chr12	76542357	76544546	+
CSDA	XM_003313494	chr12	46802241	46803050	+
LOC746755	XM_001154811	chr12	90061412	90061789	-
RPL30	XM_001148682	chr12	107264643	107265059	+
RPS27A	XM_001147989	chr12	125790996	125791144	-
NDUFA5	NM_001071797	chr12	127411474	127411853	+
CRIPT	XM_515452	chr12	74535936	74536466	+
PCNP	XM_516628	chr12	23603836	23606005	+
LOC458080	XM_001165101	chr12	49911570	49913965	+
IFT57	XM_003309917	chr12	60328977	60329878	-
LOC737403	XM_003318636	chr12	119751114	119752354	+
PRELID2	XM_003310887	chr12	68722150	68723257	-
THEM4	XM_513806	chr12	66503972	66505379	-
MAP1LC3B	XM_003315237	chr12	117099338	117100080	+
RCOR2	XM_001162519	chr12	94361704	94363047	+
GAPDH	XM_508955	chr12	7812759	7813992	+
ATP5H	XM_001138674	chr12	68406636	68407226	-
IFITM3	NM_001198757	chr12	42245524	42246135	+
STX8	XM_001165656	chr12	13040297	13040755	-
LOC745307	XM_003313994	chr12	75955985	75958192	+
RPS20	XM_003311810	chr12	8091379	8091587	+
LOC746506	XM_001153991	chr12	121703865	121704232	+
TMED2	XM_003314008	chr12	131324654	131325657	+
LOC452503	XM_001135540	chr12	12419578	12420122	+
LOC100609274	XM_003314842	chr12	9520045	9520522	+
LOC452503	XM_001135540	chr12	87063319	87063858	+
ASS1	XM_001165570	chr12	55401713	55403273	-
LOC452503	XM_001135540	chr12	123197818	123198728	+
TUBA3E	XM_001148454	chr12	40244512	40246227	+
ZNF75D	XM_003317711	chr12	45404308	45408808	+
RPL7	XM_003311756	chr12	80035037	80035827	+
HAVCR1	XM_003310939	chr12	82500743	82502359	+
KRT18	XM_509083	chr12	105300738	105302068	-
PTMA	XM_001158875	chr12	12375093	12375755	+
NAA20	XM_514540	chr12	65416432	65417049	+
LOC100613011	XM_003311318	chr12	89894761	89895712	+
RAB13	XM_522433	chr12	33383312	33384406	+
VENTX	XM_521666	chr12	74159482	74160348	+
LOC470592	XM_525973	chr12	37595313	37597587	+
EIF4A1	NM_001098575	chr12	36114203	36115577	-
RSL24D1	XM_003314679	chr12	68606975	68607693	+
RANBP1	XM_514990	chr12	76907934	76909043	-
RPL9	XM_003310291	chr12	104557308	104557988	+
HNRNPA1	NM_001197111	chr12	34936310	34941586	-
LOC100610616	XM_003313247	chr12	27279975	27280662	+
USP13	XM_003310125	chr12	37821388	37829562	-
RPL7	XM_003311758	chr12	17426523	17427288	+
PSMC1	XM_001142024	chr12	17689261	17690798	-
METTL15	XM_508346	chr12	30269292	30272162	+
STBD1	XM_003310330	chr12	41896955	41899436	+
IMPACT	XM_512067	chr12	56531061	56531403	-
TUBA3E	XM_001148454	chr12	40183459	40184774	+
LOC743643	XM_003309157	chr12	121053229	121053585	-
HNRNPA1	NM_001197111	chr12	9256251	9258201	-
LOC740380	XM_003310672	chr12	98863749	98864424	-
RPL7	XM_003311757	chr12	36397231	36398286	-
HSF2	XM_003311424	chr12	34087657	34089174	+
HMGN1	XM_514899	chr12	60893334	60894531	+
NLRP9	XM_003316697	chr12	129935805	129939159	+
HSPA8	XM_508830	chr12	111822821	111827668	+
ATXN7L3	XM_511546	chr12	74411556	74413417	+
LOC747446	XM_001169555	chr12	3566793	3567182	+
RPL28	XM_003316689	chr12	104584729	104585504	+
RPL27	XM_001159277	chr12	124570999	124571423	-
ATP6V1F	XM_003318784	chr12	41278682	41279324	-
LOC464236	XM_003339148	chr12	117781665	117782356	-
HMGN1	XM_514899	chr12	61412583	61415590	+
LOC452503	XM_001135540	chr12	58823729	58824141	+
LOC450558	XM_001152793	chr12	78068760	78069914	-
LDHAL6A	XM_003312947	chr12	26287733	26288665	-
CLTA	XM_001168687	chr12	7835313	7836043	+
RPL18	XM_003316498	chr12	4209253	4209783	-
APOO	XM_520977	chr12	24118089	24118968	-
GCSH	XM_523434	chr12	8378445	8380516	-
MEF2BNB	NM_001197183	chr12	19456486	19456915	-
LOC100613876	XM_003310476	chr12	39577251	39578386	-
DDX23	XM_001159984	chr12	36556138	36558945	-
LOC742293	XM_001156249	chr12	40472315	40472747	+
RPS4Y1	NM_001008987	chr12	100301689	100302429	-
GNAI2	XM_003309796	chr12	14531099	14531672	+
IER3IP1	XM_003315911	chr12	112471892	112472732	-
LOC100608142	XM_003316229	chr12	79502628	79503176	-
RACGAP1	XM_001156859	chr12	44356856	44359839	+
RPL34	XM_003310437	chr12	19862017	19862446	+
UBE2L3	XM_001159507	chr12	20820341	20820970	-
RPS15	XM_003315978	chr12	4420852	4421329	-
RALA	XM_001140368	chr12	78786691	78789322	-
KRT19	XM_511487	chr12	95064290	95065443	+
MRPS7	XM_523718	chr12	16097234	16098638	+
LOC741789	XM_001154903	chr12	39641138	39641511	-
LOC738979	XM_001140117	chr12	101728999	101729340	+
LOC747747	XM_003309705	chr12	23487468	23488473	+
PTMA	XM_001158875	chr12	9474823	9475481	-
LOC748133	XM_001173023	chr12	133838355	133838914	+
PSMC1	XM_001142024	chr12	19026178	19027738	+
LOC454892	XM_003315757	chr12	56170870	56172600	+
NDFIP1	XM_001153016	chr12	18689989	18690368	-
RPL15	XM_003309669	chr12	8672884	8673568	+
RPS20	XM_003311810	chr12	131151684	131152128	-
SCO1	XM_001164786	chr12	41204811	41206615	+
SNX5	XM_514528	chr12	101366251	101369983	+
PHB	XM_003315370	chr12	41195817	41196840	+
LOC453315	XM_001138413	chr12	56457496	56459113	-
RPL7	XM_003311755	chr12	19437059	19437896	+
RTN4IP1	XM_001145925	chr12	76034341	76035840	+
RAB5A	XM_516319	chr12	4741784	4744128	-
RPL10	XM_003317783	chr12	75586044	75586415	-
RPL6	XM_001150673	chr12	83206930	83207839	+
LOC743643	XM_003309162	chr12	73492089	73492508	+
IPO5	XM_001140931	chr12	20103361	20106640	-
LOC452503	XM_001135540	chr12	92351414	92351929	+
KRT19	XM_511487	chr12	9357348	9358284	+
RPL10	XM_003317783	chr12	123551240	123551616	+
LOC465276	XM_001138752	chr12	98587542	98590412	+
LOC740704	XM_001142859	chr12	9877050	9878168	+
RARS	XM_518086	chr12	61003757	61005461	-
LOC743643	XM_003309162	chr12	6569059	6569487	-
LOC452503	XM_001135540	chr12	63877456	63877956	-
EEF1B2	XM_003309436	chr12	107254353	107255504	-
PCNP	XM_516628	chr12	112112333	112115779	-
ZNF107	XM_003318461	chr12	31371707	31373076	-
TPD52L2	XM_003317065	chr12	133753238	133757171	+
MOBKL3	XM_003309384	chr12	127811693	127812090	+
NOP10	XM_001165865	chr12	75869672	75870149	+
DNAJC1	XM_507688	chr12	74141798	74142074	+
LOC739560	XM_001138125	chr12	87938085	87939488	-
LOC100613436	XM_003309740	chr12	36127906	36128657	-
FXR1	XM_001168842	chr12	47000877	47003418	+
MLF1IP	XM_517554	chr12	63421540	63422805	+
ST13	XM_001167706	chr12	54912573	54913969	-
LOC100610130	XM_003313448	chr12	26538167	26538666	+
NSA2	XM_517704	chr12	94745200	94746228	-
FLNB	XM_001174007	chr12	37405862	37406784	-
LOC454616	XM_511441	chr12	33711095	33711659	+
COPS5	XM_001162723	chr12	124289425	124289754	-
RPS6	XM_003339167	chr12	101529677	101530464	-
UBE2V1	NM_001205077	chr12	12513215	12513911	+
SRP14	XM_003314606	chr12	6596145	6596807	+
HNRNPA1	NM_001197111	chr12	93074580	93075916	+
LRRC34	XM_516868	chr12	65948550	65949888	-
LOC454532	XM_001144323	chr12	87327848	87328305	-
LOC739188	XM_003339304	chr12	108085278	108085853	+
RBMS3	XM_003309681	chr12	94646256	94646980	-
SNRPG	XM_003309096	chr12	116677626	116677979	+
DPPA3	XM_001164778	chr12	93233663	93234430	+
CBX1	XM_003315377	chr12	27536975	27538328	+
LOC458869	XM_003317271	chr12	133910505	133911259	+
HTR7	XM_521556	chr12	13268979	13273202	+
LOC100615085	XM_003314404	chr12	36138679	36139280	-
ADH5	XM_001166206	chr12	92052277	92052642	-
TIMM17B	XM_521050	chr12	17706828	17707498	+
DDX55	XM_001170267	chr12	11763565	11765897	+
TMEM141	XM_001162853	chr12	75832845	75833524	+
RPS20	XM_003311810	chr12	120839923	120840144	+
SKP1	XM_003310822	chr12	17291203	17292823	+
TBCCD1	XM_003310159	chr12	32973870	32977818	+
RBMS1	XM_003309274	chr12	22995966	23002104	+
RWDD1	XM_001162192	chr12	76680305	76681270	+
UBA52	XM_003316202	chr12	125790737	125790946	-
YPEL5	XM_001162449	chr12	96310008	96311064	-
AP3S1	XM_001148407	chr12	12714280	12715690	-
PRDX6	XM_524972	chr12	95337431	95337884	+
PDCL3	XM_525834	chr12	22954235	22955177	+
ST13	XM_001167706	chr12	102077507	102077814	-
UBA52	XM_003316202	chr12	116092929	116093401	-
CLIC1	XM_003311183	chr12	121535482	121536415	+
PHB	XM_003315370	chr12	38186327	38187398	+
LOC100609721	XM_003318279	chr12	63105460	63105608	+
LOC464708	XM_001162464	chr12	21958425	21958829	+
MRPL30	XM_515648	chr12	56954765	56955755	-
LOC465540	XM_003317389	chr12	10716569	10719494	+
RPL7	XM_003311758	chr12	68451816	68452303	+
NSMCE4A	XM_001157827	chr12	104617523	104617689	+
CBX3	XM_001161192	chr12	95524613	95525646	-
LOC452503	XM_001135540	chr12	23199663	23200177	-
MRPS36	XM_001145508	chr12	46365089	46365562	+
HMGB1	XM_003314098	chr12	60798631	60799899	-
CHCHD3	XM_001136966	chr12	72452396	72453381	+
LOC464263	XM_519838	chr12	110267060	110267759	-
CENPC1	XM_001164757	chr12	89640094	89643246	+
RBMY1F	XM_001139864	chr12	93743678	93744038	-
RPL30	XM_003311860	chr12	49390237	49390655	+
CCNG2	XM_001147453	chr12	75148089	75149510	-
VPS24	XM_001138272	chr12	71656721	71657433	-
LOC452503	XM_001135540	chr12	12876812	12878453	-
RPL13A	XM_003316510	chr12	13143418	13144093	+
NENF	XM_514182	chr12	102271462	102271934	+
AK3	XM_001138039	chr12	129864298	129867275	-
GSTP1	XM_001152516	chr12	33464375	33464764	-
GCDH	XM_001170352	chr12	103809257	103812020	+
LOC452503	XM_001135540	chr12	76583291	76583832	+
LOC747747	XM_003309710	chr12	8967746	8968353	+
LOC739188	XM_001151799	chr12	119295702	119296293	-
OTUD4	XM_003310537	chr12	3945502	3952332	+
SNRPD1	XM_512054	chr12	96629328	96629884	-
LOC454344	XM_511195	chr12	118803288	118804237	+
DSTN	XM_003316830	chr12	7052220	7053099	+
RPS6	XM_003312012	chr12	30302609	30303376	-
RPS4Y1	NM_001008987	chr12	1817159	1817857	-
LOC454344	XM_511195	chr12	15745687	15746625	-
MRPL21	XM_508607	chr12	67899911	67900323	+
ATP6V1E1	XM_001163480	chr12	24931207	24932154	+
RSL24D1	XM_003314679	chr12	99073109	99073851	+
PTPN11	XM_522535	chr12	7781890	7789481	+
LOC458103	XM_514521	chr12	11774279	11774867	+
LOC748292	XM_001164884	chr12	133988026	133988748	-
SLC25A3	XM_001149912	chr12	112464643	112465942	+
LOC740380	XM_003310672	chr12	42036030	42036664	+
METAP1	XM_517355	chr12	48710862	48714052	-
OSTF1	XM_520078	chr12	115073764	115075576	+
SDR9C7	XM_003313576	chr12	32563379	32563526	-
CBX3	XM_001161192	chr12	2864267	2867003	-
SUPT16H	XM_528703	chr12	16695625	16699141	-
LOC463665	XM_519319	chr12	41100044	41101097	+
SDAD1	XM_003310333	chr12	1752894	1753872	-
LOC740380	XM_003310672	chr12	57593288	57593740	-
LOC743643	XM_003309162	chr12	56834117	56834490	+
BOD1	XM_003310968	chr12	40857142	40858439	-
LOC100609304	XM_003308782	chr12	72270119	72271048	-
RPL11	XM_001165780	chr12	121208816	121209411	-
FAHD2A	XM_515620	chr12	70452390	70453614	+
LOC739956	XM_001139616	chr12	25399592	25399848	+
VDAC2	XM_001139957	chr12	9265429	9266607	+
TRIP11	XM_510128	chr12	106516217	106520763	+
RPS6	XM_003339167	chr12	2731536	2732494	+
HMGN1	XM_514899	chr12	14465981	14467778	+
RPL7A	XM_003312378	chr12	76523187	76524027	+
RPL13A	XM_512821	chr12	3160875	3161993	-
VDAC1	XM_001151901	chr12	34416285	34417992	+
KRT8	XM_001142346	chr12	27417759	27419155	-
ST13	XM_001167706	chr12	106359856	106364409	+
PABPC4	XM_003307994	chr12	29493690	29494484	-
ERO1L	XM_509950	chr12	41192928	41193887	-
ATP5G1	XM_001172711	chr12	104831268	104831782	+
LOC738322	XM_001143589	chr12	26289635	26289978	-
GOT2	XM_523381	chr12	16812943	16815599	+
LAMP1	XM_001144542	chr12	1924820	1926081	-
SUGP1	XM_001142033	chr12	74029828	74031455	+
LOC737705	XM_001142655	chr12	50597719	50599957	-
OLA1	XM_515918	chr12	33494582	33497567	+
AHCY	XM_514594	chr12	69066805	69068574	-
LOC100611702	XM_003315231	chr12	10987398	10987700	+
LOC100611702	XM_003315231	chr12	102178862	102179158	-
MESDC2	XM_003314828	chr12	43959697	43965459	-
RPL13	XM_003339288	chr12	7051101	7051514	+
LOC463665	XM_519319	chr12	65924622	65925618	-
LOC738979	XM_001140117	chr12	3304770	3305115	-
LOC747446	XM_001169555	chr12	39121675	39122455	+
PGAM1	XM_507959	chr12	95925245	95926942	+
PRKRIR	XM_001162982	chr12	45841405	45844802	+
LOC100613961	XM_003318161	chr12	51950343	51950716	+
MTCH2	XM_001169637	chr12	92713820	92714738	+
MORF4L1	XM_001152223	chr12	12463146	12465106	-
POLR2K	XM_003311874	chr12	39762710	39763199	-
MPHOSPH8	XM_001144070	chr12	7672009	7673317	-
COX5A	NM_001118913	chr12	84749394	84749725	+
RPS6	XM_003339167	chr12	132257405	132258193	-
LOC457499	XM_513983	chr12	4710428	4711867	-
LLPH	XM_003313585	chr12	13113397	13114167	-
LOC739225	XM_001145210	chr12	121468902	121469699	-
IFITM3	NM_001198757	chr12	112023987	112024594	+
LOC743643	XM_003309162	chr12	35619107	35619528	+
LOC452503	XM_001135540	chr12	45852925	45853550	+
BTBD10	XM_001171787	chr12	36536271	36540901	-
BTG1	XM_509262	chr12	9364368	9366040	+
LOC741477	XM_001155281	chr12	63935757	63937732	-
PGD	XM_003307802	chr12	75493083	75495023	+
TM2D3	XM_001144009	chr12	85893712	85894353	-
MAGOH	XM_001136983	chr12	10819942	10827631	-
RPL26	XM_003315598	chr12	80108438	80108917	-
ATP5J2	XM_003318618	chr12	6419404	6419824	-
NACA	XM_003313577	chr12	93324112	93324701	-
SUPT4H1	XM_523811	chr12	8733631	8735147	-
HMGA1	XM_001154232	chr12	110840047	110841789	-
LOC454532	XM_001144323	chr12	134130593	134131105	+
LOC452503	XM_001135540	chr12	41738426	41738960	-
IMMP1L	XM_001141532	chr12	113501511	113502180	+
IQCF1	XM_526206	chr12	45170810	45171340	+
LOC739912	XM_001141598	chr12	49055968	49056888	+
MRS2	XM_003311036	chr12	71670696	71672490	-
DAD1	XM_509838	chr12	63602542	63603127	+
LOC744940	XM_001168269	chr12	120789347	120793458	-
PDCD2	XM_520603	chr12	108267505	108268237	-
RPS6	XM_003339167	chr12	13119292	13120113	+
LOC743251	XM_003307843	chr12	38564956	38565195	-
NAP1L1	XM_509226	chr12	55664080	55668390	+
LOC742293	XM_001156249	chr12	26635423	26635911	-
PAFAH1B2	XM_508773	chr12	97993962	97997343	-
LOC452503	XM_001135540	chr12	27522766	27523256	-
LOC100611256	XM_003313634	chr12	33926767	33927658	+
OSBPL9	XM_001142407	chr12	22659654	22666004	+
LOC463575	XM_003318637	chr12	7208807	7210073	-
HSPD1	XM_001169056	chr12	8252427	8253830	+
SUCLG2	XM_516570	chr12	94772463	94774808	+
SDR9C7	XM_003313576	chr12	32396167	32396342	+
PABPC1	XM_003311888	chr12	25448463	25451270	-
S100A11	XM_514427	chr12	25623335	25623854	-
RPS4Y1	NM_001008987	chr12	88107152	88107705	+
TCP1	XM_001149739	chr12	20307033	20308943	+
OOEP	XM_001140998	chr12	24996999	24997898	-
MAP1LC3B	XM_003315237	chr12	74542842	74543496	-
HSPA8	XM_508830	chr12	4196928	4199317	+
LOC741477	XM_001155281	chr12	43510983	43512246	+
LOC743643	XM_003309162	chr12	100229541	100229833	-
LOC467023	XM_522423	chr12	33959146	33959990	-
ARL2BP	XM_001145073	chr12	36522496	36523153	-
RPL7	XM_003311758	chr12	24391733	24392504	+
HNRNPAB	XM_518142	chr12	10303063	10304301	+
RPL14	XM_001135032	chr12	95364233	95364904	+
POU5F1	XM_001148833	chr12	8371455	8372826	-
CCDC72	XM_001157642	chr12	68539053	68539378	+
RPL37A	XM_516077	chr12	13109176	13109479	-
LOC743643	XM_003309162	chr12	56583214	56583390	+
H3F3B	XM_003315734	chr12	56639081	56640014	+
RSL24D1	XM_003314679	chr12	26236519	26237388	+
PTP4A2	XM_511509	chr12	134045628	134046928	+
C1GALT1	XM_001143970	chr12	69048812	69050456	+
RPL13A	XM_003339325	chr12	57187640	57188318	+
WDR12	XM_516040	chr12	84526775	84528257	-
DNAJC2	XM_001159634	chr12	112800225	112801167	+
LOC743643	XM_003309162	chr12	110872753	110873181	+
KRT8	XM_001142346	chr12	68471931	68473304	+
MRPL53	XM_515559	chr12	122363038	122363531	-
MRPS18C	XM_003310305	chr12	14511875	14512030	+
LOC748133	XM_001173023	chr12	24873064	24873593	-
LOC455808	XM_512465	chr12	38365660	38365892	+
LOC456842	XM_003308089	chr12	55523607	55523963	-
RPL37	XM_003310738	chr12	41308585	41308862	+
TUBA8	XM_001163988	chr12	40090510	40094200	-
LOC738979	XM_001140117	chr12	25511825	25512079	+
LOC452503	XM_001135540	chr12	31090055	31090663	-
RPL30	XM_003311860	chr12	14640567	14641260	-
EIF3F	NM_001110812	chr12	5150673	5151222	-
RPL10	XM_003317783	chr12	68390954	68391327	-
SRSF11	XM_001166106	chr12	19658766	19662280	+
HADHA	XM_515339	chr12	8857957	8861913	+
LOC747446	XM_001169555	chr12	39119323	39120029	+
KRT8	XM_001142346	chr12	33850255	33850954	-
LOC100612177	XM_003310564	chr12	56514883	56516870	+
SLC25A13	XM_527824	chr12	57126072	57126555	-
ANKRD26	XM_003312491	chr12	35001451	35002168	-
LOC739225	XM_001145129	chr12	30947385	30948966	-
RPL19	XM_511450	chr12	12830225	12830821	-
HNRNPA1	NM_001197111	chr12	26018938	26020094	-
LOC738979	XM_001140117	chr12	46750875	46751213	+
UBA52	XM_003316202	chr12	125790281	125790706	-
LOC100613436	XM_003309740	chr12	39733413	39734422	-
RPL7	XM_003311758	chr12	76644860	76645524	+
PSMC6	XM_001159476	chr12	68233896	68235454	+
PAAF1	XM_522104	chr12	67701258	67701810	-
LOC740095	XM_001141915	chr12	124708285	124709244	-
LOC738979	XM_001140117	chr12	65798289	65798536	-
ARL2BP	XM_001144986	chr12	120647564	120647708	+
LOC749254	XM_001167126	chr12	67341787	67345954	-
RPL19	XM_511450	chr12	19115682	19116317	+
RPL7A	XM_003312377	chr12	112779421	112780294	-
LOC464236	XM_003339148	chr12	67066239	67066957	+
LOC100613436	XM_003309743	chr12	11729079	11729379	+
LOC465493	XM_001135014	chr12	77712792	77713316	-
RTN3	NM_001048049	chr12	102538473	102539292	-
LOC747446	XM_003313600	chr12	13289324	13290014	-
FBXO3	XM_508358	chr12	18755547	18757400	+
ZNF160	XM_003316602	chr12	21242018	21242297	+
SLC9A7	XM_521028	chr12	98724956	98727614	-
GOT2	XM_523381	chr12	9823553	9825889	+
MAT2A	XM_001167501	chr12	93048618	93051508	+
ST13	XM_001167706	chr12	31354276	31356043	+
HSPD1	XM_001169199	chr12	8254155	8255285	-
DYNLRB1	XM_003316872	chr12	5721947	5722563	+
PDCD5	XM_512563	chr12	19763563	19763998	+
PLEKHA8	NM_001199079	chr12	44234323	44236097	+
RPL10	XM_003317783	chr12	121748722	121749099	+
ECHDC2	XM_001147566	chr12	61707901	61709227	-
HSPD1	XM_001169199	chr12	32841642	32843881	-
LSM3	XM_003309636	chr12	94815516	94816156	+
NDUFA4	NM_001079924	chr12	57197116	57197501	-
APOBEC3B	XM_001164824	chr12	108655997	108657591	-
RPL26	XM_003339296	chr12	38968051	38968579	-
LOC100614776	XM_003314981	chr12	113540946	113541384	+
HNRNPA1	NM_001197111	chr12	67788464	67790214	+
KLF17	XM_524561	chr12	27063166	27067085	+
RPL7A	XM_003312379	chr12	49983915	49984822	+
LOC100608269	XM_003318005	chr12	124865082	124866412	+
RPL36A	XM_003317558	chr12	43496312	43496864	-
FGFR1OP2	XM_001144002	chr12	39970988	39974098	-
LOC747747	XM_003309705	chr12	68313723	68314747	-
KRT18	XM_509083	chr12	23830271	23831629	+
CMC1	XM_516338	chr12	56403278	56403632	-
IGF2BP2	XM_001151234	chr12	47144730	47148262	-
LOC450661	XM_507968	chr12	54643358	54644218	-
SSB	XM_001138273	chr12	44349115	44350477	-
LOC454532	XM_001144323	chr12	2861313	2861839	+
MYL9	XM_003339343	chr12	8103633	8104766	+
DYNLL1	XM_003339238	chr12	114287825	114288682	-
MRPL40	XM_525523	chr12	21870535	21871187	-
HMGN1	XM_514899	chr12	39922017	39923081	+
STMN1	XM_003307896	chr12	56715886	56716306	+
HMGB3	XM_001135676	chr12	21518644	21518901	-
RPL13A	XM_512821	chr12	31674573	31675618	-
METTL8	XM_001142448	chr12	15545629	15546711	-
PARK7	XM_001158312	chr12	39766317	39767426	-
ZDHHC20	XM_509571	chr13	68784935	68790268	+
LOC748555	XM_003316196	chr13	72329587	72329822	-
RFESD	XM_001136313	chr13	22375398	22378068	+
PSMD10	XM_003317617	chr13	72914768	72915217	+
RPS20	XM_003339154	chr13	26578907	26579404	-
LOC452503	XM_001135540	chr13	71559860	71560452	+
HMGN1	XM_514899	chr13	96006983	96008091	-
LOC100613526	XM_003339348	chr13	27537912	27538282	+
LOC454532	XM_001144323	chr13	24749350	24749866	+
RPL15	XM_003309669	chr13	100402034	100402722	-
NUS1	XM_518713	chr13	98834582	98837332	-
LOC740704	XM_001142859	chr13	67604131	67605254	-
HMGB3	XM_001135676	chr13	102078469	102080118	+
RPL13A	XM_003316510	chr13	54116132	54116811	-
LOC747747	XM_003309708	chr13	67009287	67010239	-
RPL26	XM_003339296	chr13	24234247	24234771	-
LOC454570	XM_511399	chr13	18351708	18352003	-
SLC35E1	XM_512469	chr13	20139453	20142942	+
TULP3	XM_508932	chr13	97148432	97150423	-
PSMC1	XM_001142024	chr13	69710114	69711457	-
LOC453545	XM_003314738	chr13	22914394	22915069	+
AMMECR1L	XM_001140595	chr13	96771058	96777026	+
PTMA	XM_001158875	chr13	81718154	81718818	+
LOC741789	XM_001154903	chr13	100888745	100889531	-
LOC100608449	XM_003308918	chr13	102874357	102874683	+
LGMN	XM_001147509	chr13	64669858	64671813	-
MOBKL1B	XM_515735	chr13	86014567	86015060	+
PSME2	XM_001167654	chr13	48481669	48482443	+
USP7	XM_510806	chr13	83186584	83187150	+
RIOK3	XM_523888	chr13	74729609	74731380	+
FNTA	XM_001145933	chr13	21045845	21046924	+
LOC100614824	XM_003313017	chr13	76918557	76919083	+
EIF4A1	NM_001098575	chr13	60328806	60330176	-
LOC739610	XM_001155307	chr13	89975691	89976674	-
BCAS2	XM_003308303	chr13	79156554	79157321	+
IPO7	XM_001169290	chr13	23672902	23675636	-
ARF4	XM_003309843	chr13	80912866	80914507	+
RNF10	XM_001161754	chr13	73141517	73141877	-
CAMK1D	XM_001138401	chr13	38334408	38334873	-
GXYLT1	XM_001167787	chr13	18237037	18241141	-
PRDX3	XM_001153938	chr13	38271779	38272156	-
LOC456977	XM_530140	chr13	47002322	47002685	+
PATL2	XM_001146504	chr13	80012000	80012236	-
HNRNPA1	NM_001197111	chr13	93576069	93577114	-
PHB	XM_001172461	chr13	34899709	34901829	+
DDX39A	XM_001171822	chr13	22232740	22234210	-
LOC453388	XM_003314659	chr13	30154831	30156584	-
HNRNPA1	NM_001197111	chr13	80634630	80635949	-
STRN	XM_003308979	chr13	24554202	24554465	+
IPMK	XM_507801	chr13	22358833	22365194	-
LOC460174	XM_516282	chr13	26817350	26817592	-
WASF3	XM_001157073	chr13	32119377	32119642	+
ELL2	XM_517646	chr13	68095576	68096275	-
CTAGE5	XM_003314299	chr13	58211844	58214637	+
CTAGE5	XM_001148444	chr13	75152120	75154944	-
LOC100608449	XM_003308918	chr13	102878259	102878585	+
SS18L1	XM_514762	chr13	25781953	25782254	-
POLR2K	XM_003311874	chr13	47839378	47839663	-
LOC452503	XM_001135540	chr13	111157163	111157750	-
PTPN2	XM_003315793	chr13	30167526	30169679	+
ST13	XM_001167706	chr13	49897180	49899507	+
PCNP	XM_516628	chr13	48031172	48033364	-
LOC100614560	XM_003308864	chr13	21145251	21145922	-
HNRNPA1	NM_001197111	chr13	68107255	68109320	-
CHCHD2	XM_003318451	chr13	27700255	27700997	+
LOC740704	XM_001142859	chr13	27290002	27291082	-
OGFOD1	XM_001135958	chr13	48918501	48920734	-
LOC749521	XM_001169551	chr13	30075498	30080047	-
RPS4Y2	NM_001009024	chr13	51190723	51191626	+
LDHB	NM_001098561	chr13	114022748	114024100	+
SDAD1	XM_001152368	chr13	22806814	22808532	+
ATP8A2	XM_003314078	chr13	32119980	32121190	+
FAR1	XM_001171908	chr13	90314775	90319370	+
HNRNPA1	NM_001197111	chr13	27423876	27424802	+
IPPK	XM_001146962	chr13	20643484	20645614	-
STAR	XM_001170375	chr13	65044022	65047227	-
PPIA	XM_003318402	chr13	19707100	19708085	-
UTP14A	XM_529149	chr13	51765318	51767796	+
RBBP8	XM_001152996	chr13	63799677	63799916	-
LOC739610	XM_001155307	chr13	100728878	100730472	+
FABP5	XM_003311781	chr13	51703971	51704613	+
ATP5G1	XM_001172711	chr13	107011174	107011720	+
BTF3	XM_001152428	chr13	76858691	76859828	+
SQSTM1	XM_001153075	chr13	62107839	62108500	-
PSMA6	XM_001140072	chr13	97690377	97691188	+
KRT18	XM_509083	chr13	90373952	90375305	+
HSPD1	XM_001169199	chr13	78832233	78834469	+
DDX6	XM_508798	chr13	86325976	86329156	+
LOC100609304	XM_003308782	chr13	71530274	71531238	+
CTAGE5	XM_003314299	chr13	51645131	51647948	-
RPL7	XM_003311756	chr13	76913266	76914068	-
PRUNE	XM_001166177	chr13	25666759	25669060	-
HMGA1	XM_001154232	chr13	22671176	22673043	+
LOC747113	XM_001155938	chr13	98192750	98193162	-
HSPD1	XM_001169199	chr13	37642620	37644761	-
HNRNPA1	NM_001197111	chr13	52290876	52292221	+
RPS12	XM_003311494	chr13	20635448	20635959	-
LOC100613249	XM_003311228	chr13	98857370	98857521	-
LOC737443	XM_001137795	chr13	24553997	24554209	+
RPL34	XM_003310434	chr13	24524314	24524748	-
LOC737497	XM_003311337	chr13	97084369	97086693	-
GRK6	XM_003310984	chr13	20833883	20835719	+
NUS1	XM_518713	chr13	22444483	22448274	+
LOC743251	XM_003307843	chr13	32140006	32140504	-
MRPL3	XM_003310041	chr13	18825913	18828908	-
SPTLC1	XM_001143908	chr13	77601927	77602154	+
CSNK1A1	XM_001163959	chr13	36729746	36733839	-
RPP40	XM_527222	chr13	58942213	58942813	+
LOC100610074	XM_003308852	chr13	74901443	74901798	-
ASNS	XM_001171245	chr13	100311753	100312956	-
LOC738979	XM_001140117	chr13	54022102	54022443	-
NAP1L1	XM_509226	chr13	47468505	47469758	+
TOMM22	XM_001163726	chr13	32597674	32598726	-
SPTLC1	XM_001143908	chr13	77630261	77630563	+
SNRPG	XM_003309096	chr13	30260354	30260719	+
CCT5	XM_003310626	chr13	78892689	78894506	+
LSM14A	XM_003316259	chr13	47612425	47614750	-
LOC736845	XM_003310444	chr13	38568337	38568947	+
RAN	XM_509522	chr13	20281332	20282627	-
LOC452503	XM_001135540	chr13	78743193	78743706	+
DNAJA1	XM_001154348	chr13	58428735	58430913	-
RPL18	XM_003316498	chr13	49824768	49825331	+
RPS3A	XM_003310520	chr13	68448896	68449180	+
CXADR	XM_001156087	chr13	18090974	18094241	+
C1QTNF9	XM_522628	chr13	23439116	23445612	-
ARF4	XM_003309843	chr13	101016136	101017840	-
LOC462283	XM_530873	chr13	52217620	52217772	+
PPP1R2	XM_516963	chr13	63518864	63520445	-
LOC100612672	XM_003310635	chr13	22425779	22426893	-
LOC748580	XM_001174258	chr13	36611876	36612413	-
LOC100608155	XM_003312181	chr13	35884656	35884857	-
LOC750200	XM_001173444	chr13	106774500	106774836	+
CYP51A1	XM_001165634	chr13	28327721	28331035	-
BRD7	XM_003315094	chr13	94943227	94945280	-
LOC100610130	XM_003313448	chr13	28916003	28916505	-
UBE2L3	XM_001159507	chr13	30042275	30042917	+
EEF1D	XM_003311953	chr13	31586328	31587215	+
LOC461400	XM_003310393	chr13	99455986	99456830	-
LOC452503	XM_001135540	chr13	72577536	72578046	+
LOC452503	XM_001135540	chr13	74271194	74271514	-
LOC456842	XM_003308089	chr13	71699972	71700342	+
PRKRIR	XM_001162982	chr13	25786966	25790924	+
LOC100612177	XM_003310564	chr13	26128827	26129630	+
RPL5	XM_003308214	chr13	50891150	50891817	-
PABPC1	XM_003311888	chr13	24635096	24637873	+
RAD17	XM_001158903	chr13	48754782	48757805	-
HNF4G	XM_003339149	chr13	55665848	55667830	-
GAPDH	XM_508955	chr13	99431589	99431974	-
VENTX	XM_521666	chr13	83937177	83937804	-
ANKRD19P	XM_528714	chr13	24284770	24285178	-
PRDX2	XM_524127	chr13	29908245	29909160	+
LOC747747	XM_003309705	chr13	20500224	20501248	+
SP3	XM_515917	chr13	89481482	89485226	-
LOC100614219	XM_003316666	chr13	94794172	94794521	+
CALM2	NM_001098558	chr13	98870204	98870696	-
GYG1	XM_003310113	chr13	82857935	82859593	+
VDAC1	XM_001151901	chr13	33732267	33734052	-
LOC452503	XM_003339247	chr13	94946500	94946957	-
GRPEL2	XM_001163063	chr13	89103984	89104379	-
RPL7	XM_003311758	chr13	105131022	105131778	+
LOC100613436	XM_003309740	chr13	81303047	81303690	+
TET1	XM_507822	chr13	87955927	87962011	-
HMGN1	XM_514899	chr13	60512658	60513219	-
EIF4A1	NM_001098575	chr13	36562675	36564432	-
FTH1	XM_003313075	chr13	22223765	22224696	-
RBM22	XM_001167240	chr13	30152038	30154800	-
FKBP1A	XM_001167897	chr13	46194308	46197704	+
RCN1	XM_521878	chr13	45065880	45067690	-
LOC740380	XM_003310672	chr13	107220665	107221328	-
SNRPG	XM_003309096	chr13	51225026	51225413	-
EXOSC3	XM_003312092	chr13	58061250	58061549	+
LOC742293	XM_001156249	chr13	62037806	62038640	+
CTAGE5	XM_003314299	chr13	49610757	49613580	+
RPL7A	XM_003312377	chr13	22332433	22332796	+
SLMO2	XM_514752	chr13	50925205	50925453	+
LOC738483	XM_001137614	chr13	18906233	18907313	+
LOC454532	XM_001144323	chr13	53651688	53652219	+
SALL4	XM_514728	chr13	111564968	111565389	-
ATP5F1	XM_513639	chr13	51330716	51331301	+
HNRNPA1	NM_001197111	chr13	20485819	20487525	-
PEX12	XM_523610	chr13	90137621	90139144	+
IFIT1	NM_001205347	chr13	32025607	32027648	+
FABP5	XM_003311781	chr13	72980027	72980703	-
EIF4A1	NM_001098575	chr13	28201316	28202686	+
TCEB2	XM_003314928	chr13	24911434	24911870	-
KARS	XM_511115	chr13	113873914	113874712	+
SNRPD1	XM_512054	chr13	101361785	101363194	-
NUS1	XM_518713	chr13	23882767	23887213	+
RPL34	XM_003310437	chr13	20757030	20757167	+
TARDBP	XM_514380	chr13	59962543	59965652	+
LOC739610	XM_001155307	chr13	99185185	99186051	-
FABP5	XM_003311781	chr13	92358584	92358924	-
CASC4	XM_509554	chr13	19076824	19084192	-
LOC470592	XM_525973	chr13	65525515	65526695	-
RPL34	XM_003310434	chr13	50090586	50091032	-
ARL2BP	XM_001145073	chr13	36422925	36425378	+
RRAGB	XM_001148126	chr14	43777028	43777420	-
KRT8	XM_001142346	chr14	37718996	37720408	+
H3F3B	XM_003315735	chr14	38158636	38159337	-
PDLIM1	XM_001153448	chr14	48970058	48971284	+
ATP5C1	XM_507649	chr14	52937677	52938769	-
NOP58	XM_516036	chr14	18464180	18464437	-
ACTR3	XM_001154210	chr14	20479390	20481839	-
SET	XM_001138784	chr14	50372930	50373819	+
ENSA	XM_003308360	chr14	82081918	82082871	-
LOC454532	XM_001144323	chr14	102363621	102364150	-
LOC454532	XM_003315564	chr14	74346844	74347325	-
EWSR1	XM_001173113	chr14	34820937	34821687	+
LOC747747	XM_003309705	chr14	53968546	53969521	-
LOC100614776	XM_003314981	chr14	48972821	48973171	+
HOMER2	XM_510553	chr14	106169969	106172159	-
RPL4	XM_001174724	chr14	20651209	20652576	+
LOC453960	XM_003314987	chr14	20545878	20548484	-
COX5A	NM_001118913	chr14	51058944	51059343	+
SCOC	XM_001139435	chr14	59194488	59196939	+
COX5A	NM_001118913	chr14	54215499	54215947	-
SSBP3	XM_513424	chr14	18612217	18612788	+
RPS27A	XM_001147989	chr14	26124410	26124925	-
NDUFB3	NM_001076783	chr14	100049267	100049563	+
LOC748662	XM_003312933	chr14	42992795	42993657	-
LOC743643	XM_003309162	chr14	62634733	62635125	+
DNAJC19	XM_516894	chr14	44186630	44187176	+
ITGA3	XM_511872	chr14	51096884	51097320	+
PTCD2	XM_001154961	chr14	19446230	19447958	-
VAC14	XM_001170940	chr14	27709798	27710813	-
TTC7B	XM_510118	chr14	70241224	70241515	-
[truncated: 5,479 more rows]

## Sheet: Gorilla
Putative parental gene	Putative transcript	Chromosome	Start	End	Strand
PSMD2	ENSGGOT00000034085	chr1	220445827	220448711	-
ENSGGOG00000016736	ENSGGOT00000024742	chr1	87816106	87816376	+
A1YF60_9PRIM	ENSGGOT00000013114	chr1	158911124	158912215	-
RPS27	ENSGGOT00000029191	chr1	206955994	206956227	+
ENSGGOG00000027726	ENSGGOT00000028617	chr1	522288	529073	-
ENSGGOG00000025381	ENSGGOT00000034560	chr1	170886813	170887749	-
ENSGGOG00000028002	ENSGGOT00000025176	chr1	60915826	60916536	+
ZNF135	ENSGGOT00000002824	chr1	51508871	51516684	+
HNRNPA1	ENSGGOT00000003058	chr1	158919412	158920513	-
RPL27	ENSGGOT00000032927	chr1	138764455	138764918	+
RPL23	ENSGGOT00000023996	chr1	80950467	80950876	+
RPL24	ENSGGOT00000011651	chr1	177535812	177536285	+
ENSGGOG00000022620	ENSGGOT00000031844	chr1	111275724	111275887	+
RUSC1	ENSGGOT00000000411	chr1	191698900	191700031	-
ADH5	ENSGGOT00000025898	chr1	53813720	53814314	-
AURKA	ENSGGOT00000007227	chr1	200580316	200582026	-
TMEM56	ENSGGOT00000025572	chr1	154249504	154250104	+
ENSGGOG00000012313	ENSGGOT00000012356	chr1	127497259	127497519	-
C5orf43	ENSGGOT00000004286	chr1	170918486	170920094	-
RPL34	ENSGGOT00000007684	chr1	180768281	180768684	-
ENSGGOG00000027442	ENSGGOT00000032495	chr1	103998723	103999150	-
ENSGGOG00000028602	ENSGGOT00000025180	chr1	10245289	10246621	+
CFL1	ENSGGOT00000027491	chr1	65955651	65956724	-
MZT1	ENSGGOT00000015400	chr1	9961955	9963592	+
HMGB3	ENSGGOT00000010954	chr1	143482306	143482867	+
GAPDH	ENSGGOT00000009591	chr1	33492707	33493851	-
TUBB	ENSGGOT00000025056	chr1	54682496	54684955	+
RPL13A	ENSGGOT00000002948	chr1	186894573	186895702	+
UBA5	ENSGGOT00000006125	chr1	207459928	207461782	-
RLIM	ENSGGOT00000000887	chr1	116073916	116074530	-
CHCHD2	ENSGGOT00000031202	chr1	16085368	16086146	+
ENSGGOG00000026299	ENSGGOT00000026584	chr1	43885132	43885523	-
SMU1	ENSGGOT00000014859	chr1	136069823	136071795	-
METTL21D	ENSGGOT00000029873	chr1	39052665	39054245	-
IPO7	ENSGGOT00000002274	chr1	190925176	190928149	-
COX7C	ENSGGOT00000012432	chr1	182749817	182750246	-
RPS29	ENSGGOT00000007107	chr1	155273816	155274007	+
KRT8	ENSGGOT00000014722	chr1	136084206	136085720	+
SIGLEC16	ENSGGOT00000033978	chr1	149321369	149322006	+
UQCR11	ENSGGOT00000002771	chr1	158591706	158592191	+
ENSGGOG00000003002	ENSGGOT00000003017	chr1	10240377	10240576	-
NKAIN1	ENSGGOT00000009225	chr1	127852586	127853104	-
S100A11	ENSGGOT00000008715	chr1	155078760	155079279	-
FYTTD1	ENSGGOT00000011708	chr1	153673972	153681340	-
NSA2	ENSGGOT00000014413	chr1	183654648	183655441	-
ENSGGOG00000027442	ENSGGOT00000032495	chr1	211307692	211308174	-
ENSGGOG00000007504	ENSGGOT00000007538	chr1	149573883	149575347	-
ENSGGOG00000022564	ENSGGOT00000026391	chr1	17375559	17376068	+
RAC1	ENSGGOT00000032742	chr1	214295310	214295630	-
HSPA5	ENSGGOT00000028413	chr1	40020700	40023275	+
TOP1	ENSGGOT00000009048	chr1	150547177	150549022	+
ENSGGOG00000023515	ENSGGOT00000025448	chr1	6813863	6814002	+
GALNT11	ENSGGOT00000008825	chr1	67718093	67720246	-
RPS28	ENSGGOT00000027755	chr1	208349412	208349630	-
MPHOSPH6	ENSGGOT00000001415	chr1	22801645	22802371	-
CHCHD4	ENSGGOT00000029944	chr1	226776792	226778031	+
ENSGGOG00000015191	ENSGGOT00000015246	chr1	99045849	99046570	+
FTH1	ENSGGOT00000033839	chr1	119865633	119866224	-
ENSGGOG00000010363	ENSGGOT00000010404	chr1	202851719	202852153	-
ENSGGOG00000001683	ENSGGOT00000027945	chr1	227834852	227835219	-
OXCT1	ENSGGOT00000027565	chr1	41022193	41022969	-
CIC	ENSGGOT00000028951	chr1	208184489	208186724	-
NDUFA4	ENSGGOT00000001447	chr1	67053218	67053443	+
AKIRIN2	ENSGGOT00000002461	chr1	228806626	228807086	+
ENSGGOG00000007847	ENSGGOT00000007875	chr1	11469337	11469678	+
CIC	ENSGGOT00000000194	chr1	519692	520405	+
RPL6	ENSGGOT00000003386	chr1	128896787	128897970	+
EI24	ENSGGOT00000013831	chr1	137456832	137458137	+
ATP6V1E1	ENSGGOT00000015080	chr1	44400081	44401252	+
ENSGGOG00000013672	ENSGGOT00000013725	chr1	172666109	172666600	+
HMGB3	ENSGGOT00000028763	chr1	102409377	102410296	+
TCEB1	ENSGGOT00000030097	chr1	91259068	91259478	+
SERBP1	ENSGGOT00000010437	chr1	82344723	82347816	-
ARL5A	ENSGGOT00000027914	chr1	70210488	70210966	-
ENSGGOG00000005062	ENSGGOT00000005089	chr1	117575207	117577201	+
ENSGGOG00000012213	ENSGGOT00000012255	chr1	28667783	28669644	-
ENSGGOG00000026500	ENSGGOT00000026635	chr1	208161760	208170915	+
RPS3A	ENSGGOT00000003197	chr1	162838533	162839330	+
PRDX3	ENSGGOT00000030124	chr1	29512597	29513476	-
ENSGGOG00000009460	ENSGGOT00000009498	chr1	42723895	42724256	-
TRNT1	ENSGGOT00000015339	chr1	142359540	142361363	+
MRPL53	ENSGGOT00000006533	chr1	115568161	115568617	-
HNRNPC	ENSGGOT00000032566	chr1	13403799	13404282	-
ENSGGOG00000027606	ENSGGOT00000034661	chr1	94547748	94548680	-
BCAS2	ENSGGOT00000028285	chr1	103112233	103112855	-
BET1	ENSGGOT00000002188	chr1	70520359	70520687	-
ENSGGOG00000022686	ENSGGOT00000022960	chr1	58318987	58319452	+
COX6C	ENSGGOT00000013818	chr1	16408967	16409199	-
ENSGGOG00000025716	ENSGGOT00000031619	chr1	139739947	139740712	+
HBXIP	ENSGGOT00000016575	chr1	64066377	64066943	+
ENSGGOG00000024619	ENSGGOT00000031252	chr1	216017277	216018297	+
PLA2G12A	ENSGGOT00000001090	chr1	54032737	54033623	+
ENSGGOG00000010880	ENSGGOT00000032501	chr1	195530039	195530958	+
ENSGGOG00000011507	ENSGGOT00000011553	chr1	125948311	125948795	-
ENSGGOG00000025342	ENSGGOT00000034532	chr1	79387087	79389906	+
DHX29	ENSGGOT00000001876	chr1	169722102	169724711	-
SLC25A39	ENSGGOT00000005876	chr1	182780151	182781627	+
ENSGGOG00000024250	ENSGGOT00000023758	chr1	33514754	33517247	-
PEBP1	ENSGGOT00000013329	chr1	178526519	178528205	-
DUT	ENSGGOT00000032527	chr1	146029639	146030021	+
HRSP12	ENSGGOT00000001193	chr1	179616936	179617724	+
ENSGGOG00000003002	ENSGGOT00000003017	chr1	22627640	22627939	+
RPS5	ENSGGOT00000004277	chr1	192927129	192927701	+
AKR1B1	ENSGGOT00000011776	chr1	205020040	205021383	+
ENSGGOG00000025801	ENSGGOT00000026089	chr1	158636734	158637474	+
ADH5	ENSGGOT00000025898	chr1	81819125	81820515	+
ACTG1	ENSGGOT00000014091	chr1	182859669	182861551	+
ENSGGOG00000028393	ENSGGOT00000005270	chr1	17196082	17196528	-
COMMD6	ENSGGOT00000009010	chr1	140509287	140509616	-
RPL22	ENSGGOT00000031482	chr1	123442647	123443106	+
ENSGGOG00000022594	ENSGGOT00000026537	chr1	16479510	16483376	+
SLC2A3	ENSGGOT00000030889	chr1	67117581	67120874	-
UBE2V2	ENSGGOT00000023618	chr1	11511528	11514440	-
RPLP1	ENSGGOT00000027216	chr1	151072412	151072847	-
C15orf29	ENSGGOT00000022668	chr1	97233704	97234462	-
ENSGGOG00000000879	ENSGGOT00000000883	chr1	198070480	198070918	-
SNW1	ENSGGOT00000031132	chr1	81039095	81040682	+
ENSGGOG00000003002	ENSGGOT00000003017	chr1	43606377	43607046	+
ENSGGOG00000002014	ENSGGOT00000002025	chr1	126734035	126735443	+
EIF1	ENSGGOT00000032688	chr1	40258698	40259672	-
ENSGGOG00000011162	ENSGGOT00000011202	chr1	209213684	209214014	+
GCSH	ENSGGOT00000000234	chr1	170539457	170539701	+
SSB	ENSGGOT00000025158	chr1	125947593	125948310	-
ENSGGOG00000027662	ENSGGOT00000022746	chr1	134428124	134429478	+
ACTG1	ENSGGOT00000014091	chr1	106353063	106354875	+
ENSGGOG00000024032	ENSGGOT00000030644	chr1	45609511	45610794	-
ENSGGOG00000023605	ENSGGOT00000034420	chr1	158472119	158472914	-
RUSC1	ENSGGOT00000000411	chr1	167265017	167265727	+
ENSGGOG00000010363	ENSGGOT00000010404	chr1	254695	255994	-
ENSGGOG00000003377	ENSGGOT00000003396	chr1	135544795	135545102	-
ENSGGOG00000028140	ENSGGOT00000031057	chr1	222794143	222794688	+
RPL18A	ENSGGOT00000002885	chr1	28133842	28134456	+
ENSGGOG00000015365	ENSGGOT00000015417	chr1	24821257	24821890	-
PRAMEF2	ENSGGOT00000031013	chr1	13096274	13104799	+
QRSL1	ENSGGOT00000008301	chr1	202609370	202610372	-
RNASEH1	ENSGGOT00000041057	chr1	190345616	190346281	+
ENSGGOG00000024774	ENSGGOT00000027149	chr1	139319586	139320444	-
UBA52	ENSGGOT00000004652	chr1	64572533	64572728	+
ENSGGOG00000007847	ENSGGOT00000007875	chr1	93997092	93997422	+
ENSGGOG00000027998	ENSGGOT00000028607	chr1	109636	110195	-
ENSGGOG00000026299	ENSGGOT00000026584	chr1	200459056	200459496	-
ZNF254	ENSGGOT00000024902	chr1	167790312	167790470	-
KRT18	ENSGGOT00000010199	chr1	162514837	162516186	-
HSD17B7	ENSGGOT00000011310	chr1	228482721	228483983	+
ENSGGOG00000026496	ENSGGOT00000029483	chr1	26295084	26295393	+
CBX1	ENSGGOT00000034550	chr1	183973731	183977173	+
MND1	ENSGGOT00000023019	chr1	95430572	95431321	+
ENSGGOG00000009371	ENSGGOT00000009410	chr1	116701081	116701713	-
RPS20	ENSGGOT00000001849	chr1	83875427	83875868	-
ENSGGOG00000022564	ENSGGOT00000026391	chr1	127701517	127702031	-
RPL37	ENSGGOT00000003256	chr1	225226694	225226980	-
ACTG1	ENSGGOT00000014091	chr1	28290722	28291893	+
ACTB	ENSGGOT00000001141	chr1	80049080	80051000	-
ENSGGOG00000024402	ENSGGOT00000032068	chr1	505967	506699	-
ENSGGOG00000022564	ENSGGOT00000026391	chr1	17397480	17397871	+
QRSL1	ENSGGOT00000030421	chr1	147650687	147652324	-
EIF1AX	ENSGGOT00000012229	chr1	17163506	17163940	-
PRDX5	ENSGGOT00000001345	chr1	78597785	78598563	-
TGIF2	ENSGGOT00000011823	chr1	224904694	224906115	-
CEP57	ENSGGOT00000013467	chr1	152640788	152643007	-
ENSGGOG00000015038	ENSGGOT00000015090	chr1	159458978	159459872	+
VDAC2	ENSGGOT00000005895	chr1	120766875	120768241	-
NDUFS5	ENSGGOT00000031081	chr1	54390471	54390909	+
GOT2	ENSGGOT00000005795	chr1	57109754	57112141	+
SLC35E3	ENSGGOT00000012652	chr1	201864129	201864952	-
DNAJC7	ENSGGOT00000030653	chr1	65439238	65440895	-
CR1L	ENSGGOT00000003500	chr1	187559804	187560022	+
RPL34	ENSGGOT00000007684	chr1	147413064	147413782	+
ENSGGOG00000027998	ENSGGOT00000028607	chr1	627308	627462	-
ANAPC13	ENSGGOT00000011965	chr1	120825580	120826610	-
ENSGGOG00000024802	ENSGGOT00000023603	chr1	136139381	136139677	+
ENSGGOG00000028044	ENSGGOT00000025805	chr1	54606904	54607095	+
PSMD8	ENSGGOT00000004481	chr1	133407747	133408658	-
ENSGGOG00000023605	ENSGGOT00000034420	chr1	188653541	188653887	-
ENSGGOG00000006152	ENSGGOT00000006176	chr1	221103040	221105105	-
RBM3	ENSGGOT00000005890	chr1	150988694	150989491	+
GNL3	ENSGGOT00000011489	chr1	77760434	77761056	+
ENSGGOG00000010363	ENSGGOT00000010404	chr1	202861332	202861766	-
ENSGGOG00000028044	ENSGGOT00000025805	chr1	28632511	28632705	+
ENSGGOG00000022686	ENSGGOT00000022960	chr1	144834118	144834587	+
ENSGGOG00000025083	ENSGGOT00000027391	chr1	208166544	208173464	-
ATP6V0C	ENSGGOT00000032357	chr1	44449671	44450083	-
FCF1	ENSGGOT00000016369	chr1	52064179	52064541	-
KRT8	ENSGGOT00000014722	chr1	183890645	183892302	-
RPL22	ENSGGOT00000031482	chr1	16857208	16857666	-
DNAJC19	ENSGGOT00000009154	chr1	53912960	53913717	-
NDUFS5	ENSGGOT00000031081	chr1	99238809	99239179	-
ENSGGOG00000023605	ENSGGOT00000034420	chr1	154278992	154279222	-
RPL37	ENSGGOT00000003256	chr1	55568626	55568912	+
RPLP0	ENSGGOT00000025682	chr1	200629657	200630647	-
AGAP1	ENSGGOT00000005543	chr1	159058425	159062049	+
FTH1	ENSGGOT00000033839	chr1	164692797	164693290	-
TMC6	ENSGGOT00000007029	chr1	44383382	44385470	-
ENSGGOG00000009371	ENSGGOT00000031179	chr1	52907729	52908584	-
RPL37	ENSGGOT00000003256	chr1	6915406	6915695	-
RPS4XP21	ENSGGOT00000029633	chr1	21188759	21189550	+
ZNF706	ENSGGOT00000007097	chr1	204601411	204601641	-
ENSGGOG00000025342	ENSGGOT00000034532	chr1	27399257	27399805	-
ENSGGOG00000003377	ENSGGOT00000013747	chr1	26008891	26009336	-
RPS3A	ENSGGOT00000003197	chr1	122293631	122294448	-
ENSGGOG00000007847	ENSGGOT00000007875	chr1	102556506	102556852	+
ENSGGOG00000026764	ENSGGOT00000027542	chr1	52057090	52057937	-
ENSGGOG00000027726	ENSGGOT00000028617	chr1	100341	103840	-
MTIF2	ENSGGOT00000007722	chr1	123627048	123628621	+
FKBP3	ENSGGOT00000013368	chr1	216580753	216581922	-
MFF	ENSGGOT00000016983	chr1	158770088	158771044	+
NIF3L1	ENSGGOT00000014108	chr1	167460609	167461878	-
ENSGGOG00000027245	ENSGGOT00000024870	chr1	111280433	111283629	+
ENSGGOG00000027422	ENSGGOT00000025194	chr1	123868978	123869187	+
ENSGGOG00000027357	ENSGGOT00000026211	chr1	626320	626697	-
CHM	ENSGGOT00000032327	chr1	221992288	221994147	-
LCE5A	ENSGGOT00000034435	chr1	131753030	131758919	+
ZNF101	ENSGGOT00000006058	chr1	172744157	172745419	-
RSL24D1	ENSGGOT00000005222	chr1	223246193	223248936	+
ENSGGOG00000026299	ENSGGOT00000026584	chr1	46319087	46319549	-
TXN2	ENSGGOT00000023580	chr1	86340324	86341616	+
ENSGGOG00000027786	ENSGGOT00000026084	chr1	129181158	129209405	+
UBA2	ENSGGOT00000022588	chr1	89422440	89423215	-
ENSGGOG00000016736	ENSGGOT00000024742	chr1	28466113	28466449	+
ENSGGOG00000004759	ENSGGOT00000004781	chr1	54680697	54681628	-
FABP7	ENSGGOT00000022607	chr1	224137762	224138472	-
DCTN5	ENSGGOT00000012877	chr1	147584035	147587356	+
GOT2	ENSGGOT00000005795	chr1	152421289	152424138	-
RBMX2	ENSGGOT00000028774	chr1	122252027	122253483	-
H3F3C	ENSGGOT00000032157	chr1	24755571	24757517	-
GEMIN2	ENSGGOT00000032670	chr1	132688069	132689120	-
ENSGGOG00000015263	ENSGGOT00000015321	chr1	223365073	223365683	-
ITGB1BP1	ENSGGOT00000001766	chr1	172542169	172542943	+
ENSGGOG00000023567	ENSGGOT00000032094	chr1	183392542	183393119	-
RPP40	ENSGGOT00000013815	chr1	225265968	225266141	+
SDCCAG3	ENSGGOT00000010949	chr1	154383707	154384929	-
SUMO1	ENSGGOT00000024626	chr1	148103083	148104016	+
TCEB1	ENSGGOT00000030097	chr1	70514214	70514623	-
ENSGGOG00000028140	ENSGGOT00000031057	chr1	83489461	83490162	+
RNF4	ENSGGOT00000015202	chr1	211209589	211212455	+
ENSGGOG00000027606	ENSGGOT00000034661	chr1	122630862	122631804	-
ENSGGOG00000025083	ENSGGOT00000027391	chr1	256093	256853	+
RPL34	ENSGGOT00000007684	chr1	6623969	6624725	+
LARP1B	ENSGGOT00000015964	chr1	186892969	186893404	+
ENSGGOG00000028530	ENSGGOT00000014645	chr1	117499151	117499579	+
SBF1	ENSGGOT00000013071	chr1	12140172	12143148	+
PITPNC1	ENSGGOT00000025329	chr1	179791436	179793381	+
PFN1	ENSGGOT00000023498	chr1	22157169	22157945	-
NAP1L4	ENSGGOT00000013275	chr1	119612825	119615159	-
RPL35A	ENSGGOT00000022888	chr1	143979570	143979948	-
ENSGGOG00000026008	ENSGGOT00000032024	chr1	208165182	208175835	+
NTAN1	ENSGGOT00000024792	chr1	216218541	216219018	-
NAA50	ENSGGOT00000006618	chr1	123245577	123246076	-
ENSGGOG00000026629	ENSGGOT00000025380	chr1	99102603	99103665	+
HNRNPC	ENSGGOT00000032566	chr1	13427686	13429403	-
40787	ENSGGOT00000004620	chr1	108456188	108456420	+
ENSGGOG00000022564	ENSGGOT00000026391	chr1	127788915	127789429	-
ENSGGOG00000015038	ENSGGOT00000015090	chr1	57971695	57971990	-
PSMC1	ENSGGOT00000010663	chr1	121788792	121790352	-
NHP2L1	ENSGGOT00000015953	chr1	128285749	128286035	+
NEDD8	ENSGGOT00000016160	chr1	86511133	86511349	+
SSBP1	ENSGGOT00000009653	chr1	24209033	24209370	-
A8E0H2_9PRIM	ENSGGOT00000016058	chr1	192006312	192006706	+
PEX5	ENSGGOT00000003299	chr1	227827270	227830183	-
HNRNPA3	ENSGGOT00000034431	chr1	55715709	55716240	-
BTBD6	ENSGGOT00000007659	chr1	24709311	24711136	-
RPL27	ENSGGOT00000032927	chr1	8953932	8954972	+
GEMIN8	ENSGGOT00000022935	chr1	92408665	92409766	-
ADH5	ENSGGOT00000025898	chr1	220478021	220479404	+
SNRPF	ENSGGOT00000001135	chr1	26806003	26806312	+
SRP14	ENSGGOT00000009961	chr1	150552866	150553228	-
KIAA0494	ENSGGOT00000012726	chr1	36319211	36320924	+
NIT2	ENSGGOT00000003745	chr1	80327553	80328690	-
SUMO1	ENSGGOT00000024626	chr1	139377099	139378295	+
ENSGGOG00000026764	ENSGGOT00000009543	chr1	47155541	47156669	+
ENSGGOG00000027663	ENSGGOT00000028183	chr1	199933540	199935286	-
ENSGGOG00000012668	ENSGGOT00000012714	chr1	133148153	133172120	-
EEF1A1	ENSGGOT00000023460	chr1	177491677	177493713	+
GABARAP	ENSGGOT00000013817	chr1	185669515	185670706	+
ENSGGOG00000022054	ENSGGOT00000032699	chr1	36248447	36254592	+
ENSGGOG00000027957	ENSGGOT00000024546	chr1	91525253	91525735	-
ENSGGOG00000009371	ENSGGOT00000009410	chr1	140502736	140503795	+
PTP4A1	ENSGGOT00000033096	chr1	155951881	155954529	-
COX6C	ENSGGOT00000013818	chr1	67438065	67438445	-
CNOT7	ENSGGOT00000034086	chr1	118642585	118644921	+
ABCE1	ENSGGOT00000026941	chr1	172007085	172007876	-
C4orf43	ENSGGOT00000027807	chr1	47465333	47467661	-
RPL9	ENSGGOT00000024819	chr1	214547757	214548423	+
LPCAT2	ENSGGOT00000005176	chr1	94497088	94497864	+
MRPS21	ENSGGOT00000024473	chr1	177173010	177173277	+
RPS13	ENSGGOT00000007482	chr1	144829004	144829534	+
H3F3C	ENSGGOT00000032157	chr1	95220835	95220992	-
RPL13	ENSGGOT00000028091	chr1	155577896	155578321	-
RPS14	ENSGGOT00000026377	chr1	20236389	20236925	+
ZNF714	ENSGGOT00000016354	chr1	207848601	207849419	+
CNN2	ENSGGOT00000028863	chr1	145954657	145956451	+
A8E0H2_9PRIM	ENSGGOT00000016058	chr1	181356249	181356672	+
ENSGGOG00000016792	ENSGGOT00000026351	chr1	45664523	45664983	-
ENSGGOG00000022054	ENSGGOT00000032699	chr1	16282410	16282969	+
ENSGGOG00000024212	ENSGGOT00000027569	chr1	17340045	17340382	-
ENSGGOG00000025537	ENSGGOT00000030500	chr1	185237257	185237811	+
ACTA2	ENSGGOT00000013470	chr1	209582049	209583624	-
ENSGGOG00000026403	ENSGGOT00000034429	chr1	173548831	173549123	-
ANKRD36C	ENSGGOT00000011921	chr1	147448860	147450273	-
C5orf15	ENSGGOT00000032148	chr1	103049054	103051210	-
ENSGGOG00000028572	ENSGGOT00000031355	chr1	228406282	228406596	-
DUSP5	ENSGGOT00000029316	chr1	208826170	208828277	+
ENSGGOG00000002389	ENSGGOT00000002403	chr1	4266989	4267425	-
ABCE1	ENSGGOT00000026941	chr1	172007949	172008341	+
RNFT1	ENSGGOT00000011233	chr1	80459522	80460138	-
NDUFAF4	ENSGGOT00000012111	chr1	154206279	154206921	-
PPP1R11	ENSGGOT00000023086	chr1	22093527	22095105	+
40799	ENSGGOT00000026852	chr1	176919918	176920855	-
TRMT2B	ENSGGOT00000022676	chr1	164160484	164162205	+
ENSGGOG00000026008	ENSGGOT00000032024	chr1	223545669	223547829	-
ENSGGOG00000025381	ENSGGOT00000034560	chr1	182898398	182899307	+
CHORDC1	ENSGGOT00000034706	chr1	72690876	72692926	+
ZFAND1	ENSGGOT00000026341	chr1	95203748	95206136	+
AKR7A2	ENSGGOT00000003555	chr1	115866357	115866693	+
ENSGGOG00000028098	ENSGGOT00000028698	chr1	183247274	183247991	+
ENSGGOG00000026299	ENSGGOT00000026584	chr1	47280783	47281228	-
ENSGGOG00000025381	ENSGGOT00000034560	chr1	118924435	118925343	-
ENSGGOG00000023944	ENSGGOT00000023644	chr1	152630801	152631118	+
DNAJC19	ENSGGOT00000009154	chr1	225834501	225838368	-
HNRNPA1	ENSGGOT00000003058	chr1	59892286	59893402	-
RPLP0	ENSGGOT00000025682	chr1	132197880	132198844	+
COA5	ENSGGOT00000006046	chr1	113179790	113180474	+
EEF1A1	ENSGGOT00000023460	chr1	179258056	179259720	+
TAF1D	ENSGGOT00000034371	chr1	129478929	129479332	-
ENSGGOG00000022564	ENSGGOT00000026391	chr1	127295578	127295851	-
FAM91A1	ENSGGOT00000011325	chr1	127362692	127364512	+
NEFH	ENSGGOT00000012019	chr1	119830665	119832959	-
PSAT1	ENSGGOT00000028686	chr1	81346859	81347970	-
ELL2	ENSGGOT00000031334	chr1	137177712	137179462	-
DCUN1D2	ENSGGOT00000026074	chr1	13289987	13290285	-
ENSGGOG00000007847	ENSGGOT00000007875	chr1	75242377	75242727	-
ENSGGOG00000001660	ENSGGOT00000001668	chr1	139025379	139025833	+
RPL9	ENSGGOT00000024819	chr1	9751932	9752588	+
CHCHD2	ENSGGOT00000031202	chr1	96462699	96463329	-
CLK3	ENSGGOT00000026510	chr1	228599122	228600547	-
ENSGGOG00000007847	ENSGGOT00000007875	chr1	158733203	158733523	-
ENSGGOG00000026176	ENSGGOT00000031462	chr1	202851499	202862601	-
SPCS1	ENSGGOT00000024577	chr1	185170940	185171277	+
IGF2BP2	ENSGGOT00000015095	chr1	125902498	125906061	+
CCT8	ENSGGOT00000006376	chr1	126074312	126076172	-
PSMD7	ENSGGOT00000009813	chr1	53031664	53033102	+
ENSGGOG00000010804	ENSGGOT00000010843	chr1	132114354	132115991	-
NCR1	ENSGGOT00000010572	chr1	162511037	162511965	-
ZNF737	ENSGGOT00000016537	chr1	227636056	227649465	-
ENSGGOG00000026764	ENSGGOT00000009543	chr1	209861981	209862492	-
RPL6	ENSGGOT00000003386	chr1	47396128	47396826	+
ENSGGOG00000008793	ENSGGOT00000008832	chr1	19089744	19090073	-
ENSGGOG00000022564	ENSGGOT00000026391	chr1	124310303	124311194	+
ENSGGOG00000003002	ENSGGOT00000003017	chr1	41662817	41663307	-
TRAIP	ENSGGOT00000012282	chr1	26046984	26047667	+
SPTLC1	ENSGGOT00000001673	chr1	131035684	131035848	+
PABPC4	ENSGGOT00000004026	chr1	69711235	69711879	+
ENSGGOG00000016736	ENSGGOT00000024742	chr1	215556148	215556510	+
RPS29	ENSGGOT00000007107	chr1	67293233	67293414	+
RPL7A	ENSGGOT00000014494	chr1	200762223	200762624	+
ENSGGOG00000024468	ENSGGOT00000031178	chr1	215640921	215641400	-
HSPA8	ENSGGOT00000008418	chr1	227878372	227880440	+
HDLBP	ENSGGOT00000004418	chr1	121879443	121880563	+
ENSGGOG00000012254	ENSGGOT00000012299	chr1	228982116	228983022	-
PPP1R8	ENSGGOT00000012108	chr1	49958728	49959829	-
SNRPD2	ENSGGOT00000002363	chr1	211675889	211676305	-
CDK4	ENSGGOT00000001413	chr1	108183579	108184736	+
HSP90B1	ENSGGOT00000001941	chr1	94039690	94041442	+
RPL31	ENSGGOT00000030366	chr1	74480920	74481345	+
CDKN2AIPNL	ENSGGOT00000004370	chr1	206655987	206657000	-
DNAJB6	ENSGGOT00000004728	chr1	69419056	69419728	+
TJP3	ENSGGOT00000004654	chr1	108882495	108883115	-
RPS3A	ENSGGOT00000003197	chr1	145171322	145172200	+
RPL6	ENSGGOT00000003386	chr1	122387051	122387862	-
ENSGGOG00000027619	ENSGGOT00000025049	chr1	91414004	91415059	-
PEF1	ENSGGOT00000015952	chr1	184551873	184553486	-
CCNT2	ENSGGOT00000023521	chr1	113960077	113968926	-
FAM91A1	ENSGGOT00000011325	chr1	123935933	123937137	+
SHMT1	ENSGGOT00000003114	chr1	45348014	45350218	-
PTPN2	ENSGGOT00000010297	chr1	201136962	201138970	-
EEF1A1	ENSGGOT00000023460	chr1	173983982	173986073	+
PPP2CA	ENSGGOT00000000342	chr1	42383852	42386570	-
RPS28	ENSGGOT00000030546	chr1	192966794	192967046	-
ENSGGOG00000002818	ENSGGOT00000002835	chr1	214621238	214621624	-
NDUFA4	ENSGGOT00000001447	chr1	29102605	29103150	+
ENSGGOG00000009836	ENSGGOT00000013627	chr1	217317070	217317255	-
ENSGGOG00000024355	ENSGGOT00000023156	chr1	208175455	208182722	+
RPL7A	ENSGGOT00000014494	chr1	186513504	186514350	+
ENSGGOG00000028393	ENSGGOT00000005270	chr1	17053351	17053588	+
MKRN1	ENSGGOT00000032330	chr1	44386427	44389142	-
AK2	ENSGGOT00000000069	chr1	60523654	60525741	-
RPL31	ENSGGOT00000030366	chr1	193550377	193550681	-
CHMP5	ENSGGOT00000016596	chr1	183822862	183824082	-
ENSGGOG00000007847	ENSGGOT00000007875	chr1	219388529	219388855	-
ENSGGOG00000002261	ENSGGOT00000023656	chr1	126992384	127007778	-
FAM103A1	ENSGGOT00000029590	chr1	201450496	201451666	-
TIMM17A	ENSGGOT00000008450	chr1	174502475	174502906	+
CIC	ENSGGOT00000028951	chr1	181209	181725	-
ENSGGOG00000022792	ENSGGOT00000022730	chr1	158187110	158188181	-
PIN1	ENSGGOT00000032844	chr1	72067888	72068830	+
ENSGGOG00000022564	ENSGGOT00000026391	chr1	123865968	123866368	-
ENSGGOG00000008034	ENSGGOT00000025560	chr1	112538671	112539478	+
PSME2	ENSGGOT00000032523	chr1	214696640	214696842	-
ENSGGOG00000006450	ENSGGOT00000006476	chr1	43973403	43973612	-
ENSGGOG00000007847	ENSGGOT00000007875	chr1	26808187	26809395	+
CIC	ENSGGOT00000028951	chr1	223537776	223539013	+
ENSGGOG00000016736	ENSGGOT00000024742	chr1	208664594	208664946	-
GOSR2	ENSGGOT00000031205	chr1	33512157	33512508	+
ZFAND1	ENSGGOT00000026341	chr1	155621624	155623226	+
ENSGGOG00000028002	ENSGGOT00000025176	chr1	204294959	204295668	-
CYCS	ENSGGOT00000026693	chr1	225126221	225127272	-
PPP6R3	ENSGGOT00000032813	chr1	90924242	90925202	-
ENSGGOG00000009371	ENSGGOT00000009410	chr1	34081796	34083100	+
HNRNPC	ENSGGOT00000032566	chr1	69810901	69812804	-
AKR1B1	ENSGGOT00000011776	chr1	225667159	225668402	-
SLC39A14	ENSGGOT00000003784	chr1	215887197	215894662	+
ENSGGOG00000023857	ENSGGOT00000033198	chr1	148144049	148144530	+
RFK	ENSGGOT00000010394	chr1	221164483	221164856	-
HNRNPA3	ENSGGOT00000006159	chr1	116442462	116442966	+
ENSGGOG00000026008	ENSGGOT00000032024	chr1	521114	521561	-
AP3S1	ENSGGOT00000016950	chr1	194627279	194627860	-
MIPEP	ENSGGOT00000029422	chr1	219106489	219108025	-
ENSGGOG00000000166	ENSGGOT00000027175	chr1	207643702	207644395	+
ENSGGOG00000022620	ENSGGOT00000031844	chr1	124399654	124399817	+
BRI3	ENSGGOT00000009686	chr1	102929800	102930087	+
GM2A	ENSGGOT00000015354	chr1	150601048	150604531	+
SVIP	ENSGGOT00000015595	chr1	100161471	100162004	+
ENSGGOG00000003002	ENSGGOT00000003017	chr1	50133002	50133487	-
ENSGGOG00000028546	ENSGGOT00000032865	chr1	217131722	217132572	+
C12orf45	ENSGGOT00000028188	chr1	184198958	184199342	+
CIC	ENSGGOT00000028951	chr1	204375738	204377080	+
ENSGGOG00000015577	ENSGGOT00000033154	chr1	214091032	214092350	-
NDUFA4	ENSGGOT00000001447	chr1	110345970	110346215	+
S100A11	ENSGGOT00000008715	chr1	22480770	22481203	+
ENSGGOG00000027442	ENSGGOT00000032495	chr1	46546333	46546767	-
ACTN4	ENSGGOT00000005935	chr1	39049620	39050801	+
ENSGGOG00000016736	ENSGGOT00000024742	chr1	222278322	222278673	+
C11orf74	ENSGGOT00000004797	chr1	91692717	91693476	-
ENSGGOG00000022564	ENSGGOT00000026391	chr1	127715535	127716049	-
RAN	ENSGGOT00000015394	chr1	111890289	111891167	+
ENSGGOG00000027651	ENSGGOT00000032235	chr1	24432474	24432749	+
ENSGGOG00000028098	ENSGGOT00000028698	chr1	28171342	28172197	+
ENSGGOG00000024702	ENSGGOT00000028867	chr1	158656334	158656702	+
MAP7	ENSGGOT00000000980	chr1	44306524	44308363	-
ENO1	ENSGGOT00000010402	chr1	216788812	216790611	+
KRT8	ENSGGOT00000028417	chr1	130904293	130905769	-
ACTB	ENSGGOT00000001141	chr1	204303264	204305003	-
FDX1L	ENSGGOT00000006035	chr1	220982897	220983410	+
FCF1	ENSGGOT00000016369	chr1	223768652	223769010	-
CIC	ENSGGOT00000028951	chr1	202847295	202848055	+
RPLP1	ENSGGOT00000004003	chr1	221344572	221344920	-
TALDO1	ENSGGOT00000010788	chr1	56260800	56261073	+
RPL5	ENSGGOT00000002719	chr1	36551617	36552605	+
ENSGGOG00000007847	ENSGGOT00000007875	chr1	95785349	95785703	-
LCE1D	ENSGGOT00000003316	chr1	131770708	131771096	-
ENSGGOG00000011999	ENSGGOT00000012038	chr1	106934856	106935557	-
HMGN3	ENSGGOT00000006939	chr1	131366942	131371043	+
RPL18A	ENSGGOT00000002885	chr1	34071636	34072247	+
CA14	ENSGGOT00000017174	chr1	144867167	144869079	+
ENSGGOG00000003002	ENSGGOT00000003017	chr1	96984970	96985383	-
MED28	ENSGGOT00000001121	chr1	83834024	83836971	-
ENSGGOG00000026097	ENSGGOT00000022798	chr1	27933140	27933495	+
ENSGGOG00000025636	ENSGGOT00000034120	chr1	125636745	125637812	+
RPL7A	ENSGGOT00000014494	chr1	126094784	126095609	+
ENSGGOG00000009371	ENSGGOT00000009410	chr1	39111696	39112471	+
ENSGGOG00000022047	ENSGGOT00000024249	chr1	46668698	46669103	-
ACTG1	ENSGGOT00000014091	chr1	94667548	94667922	-
RPL18	ENSGGOT00000027736	chr1	161868609	161869202	+
ENSGGOG00000000927	ENSGGOT00000029743	chr1	94666164	94667247	-
ENSGGOG00000026496	ENSGGOT00000029483	chr1	26292952	26293263	+
ENSGGOG00000026176	ENSGGOT00000031462	chr1	504490	504936	-
ENSGGOG00000013557	ENSGGOT00000025729	chr1	54244283	54244757	+
ENSGGOG00000016736	ENSGGOT00000024742	chr1	42555199	42555530	+
ENSGGOG00000027606	ENSGGOT00000034661	chr1	96875865	96876748	+
ENSGGOG00000022620	ENSGGOT00000031844	chr1	125984732	125984895	-
ENSGGOG00000016736	ENSGGOT00000024742	chr1	179242987	179243291	+
ENSGGOG00000027606	ENSGGOT00000034661	chr1	119801090	119802084	-
RPS3A	ENSGGOT00000003197	chr1	43964646	43964897	+
ENSGGOG00000008034	ENSGGOT00000025560	chr1	8905884	8906565	+
COL22A1	ENSGGOT00000029698	chr1	180033098	180034153	-
ENSGGOG00000007030	ENSGGOT00000007060	chr1	104644471	104645184	-
HNRNPA1	ENSGGOT00000003058	chr1	103663360	103664293	-
SPCS2	ENSGGOT00000014549	chr1	29088516	29089846	-
KRT8	ENSGGOT00000014722	chr1	75317736	75319228	+
ENSGGOG00000026629	ENSGGOT00000025380	chr1	32540933	32541920	-
RRM2	ENSGGOT00000014337	chr1	140472315	140473279	-
ENSGGOG00000027442	ENSGGOT00000032495	chr1	123983552	123983976	-
ZNF878	ENSGGOT00000011702	chr1	227747925	227749389	-
ENSGGOG00000006141	ENSGGOT00000006169	chr1	123804933	123805820	-
RPL7A	ENSGGOT00000014494	chr1	8189027	8190263	-
ENSGGOG00000023532	ENSGGOT00000023508	chr1	127845389	127846347	+
ATP5G2	ENSGGOT00000015696	chr1	189258626	189259258	-
FKBP3	ENSGGOT00000013368	chr1	39355546	39355889	-
OSTC	ENSGGOT00000032547	chr1	27935409	27936424	-
RPL5	ENSGGOT00000002719	chr1	93408790	93409751	+
PDIA3	ENSGGOT00000030063	chr1	126046426	126047849	+
CASP3	ENSGGOT00000032791	chr1	72818730	72819345	-
H3F3C	ENSGGOT00000032157	chr1	54628865	54629720	-
CFL1	ENSGGOT00000027491	chr1	180217881	180218488	+
ENSGGOG00000013672	ENSGGOT00000013725	chr1	137272657	137273131	-
TSPAN12	ENSGGOT00000041113	chr1	118654523	118656357	-
ENSGGOG00000000927	ENSGGOT00000029743	chr1	218251679	218252347	+
HMGB3	ENSGGOT00000028763	chr1	95118874	95119446	-
CIC	ENSGGOT00000028951	chr1	503067	503362	+
BRWD1	ENSGGOT00000002568	chr1	14018138	14018763	+
NUCKS1	ENSGGOT00000028248	chr1	207619606	207620954	-
RPL4	ENSGGOT00000003719	chr1	145910596	145911937	+
ENSGGOG00000023944	ENSGGOT00000023644	chr1	144980437	144980902	+
ENSGGOG00000026097	ENSGGOT00000022798	chr1	27939710	27940121	-
ENSGGOG00000026764	ENSGGOT00000009543	chr1	82541002	82541517	+
ENSGGOG00000022620	ENSGGOT00000031844	chr1	17094916	17095079	-
ENSGGOG00000000548	ENSGGOT00000000553	chr1	142547601	142548203	-
NANOGNB	ENSGGOT00000023077	chr1	79673132	79673682	+
ENSGGOG00000003002	ENSGGOT00000003017	chr1	49132099	49132552	-
AARSD1	ENSGGOT00000032310	chr1	79454840	79455424	+
CIC	ENSGGOT00000000194	chr1	202852299	202854249	+
RPL22	ENSGGOT00000031482	chr1	164790662	164792867	-
ENSGGOG00000028554	ENSGGOT00000028114	chr1	48531040	48532116	+
PSMD7	ENSGGOT00000009813	chr1	164908323	164909858	+
ENSGGOG00000023857	ENSGGOT00000033198	chr1	77823065	77823596	+
RPL13A	ENSGGOT00000002948	chr1	184978967	184979591	+
ENSGGOG00000011762	ENSGGOT00000011803	chr1	144646284	144646908	+
TSEN15	ENSGGOT00000015856	chr1	53522809	53523988	+
SNRPE	ENSGGOT00000000760	chr1	28175710	28175928	+
KRT18	ENSGGOT00000010199	chr1	114625865	114627232	-
ENSGGOG00000023857	ENSGGOT00000033198	chr1	24038025	24038549	+
AHSA2	ENSGGOT00000014618	chr1	48383222	48384151	+
RPS3A	ENSGGOT00000003197	chr1	27964742	27964905	+
ENSGGOG00000027442	ENSGGOT00000032495	chr1	23070135	23070569	-
NXN	ENSGGOT00000015575	chr1	199193097	199195304	-
TXNDC17	ENSGGOT00000003070	chr1	28725709	28726463	+
CAPNS1	ENSGGOT00000027793	chr1	91795933	91796985	+
ENSGGOG00000025974	ENSGGOT00000026660	chr1	10160532	10167122	+
PRAMEF2	ENSGGOT00000031013	chr1	13084137	13087406	+
RPL7A	ENSGGOT00000014494	chr1	47285413	47286248	-
ENSGGOG00000026556	ENSGGOT00000032800	chr1	47035147	47035473	+
ENSGGOG00000028508	ENSGGOT00000024339	chr1	70375899	70376482	-
ENSGGOG00000003002	ENSGGOT00000003017	chr1	184366994	184367775	-
ENSGGOG00000006571	ENSGGOT00000006602	chr1	207640259	207640751	+
ENSGGOG00000023095	ENSGGOT00000029168	chr1	133070672	133071195	+
ALKBH8	ENSGGOT00000015560	chr1	150286524	150288661	+
ENSGGOG00000003002	ENSGGOT00000003017	chr1	22627127	22627617	+
ENSGGOG00000023581	ENSGGOT00000030368	chr1	44164236	44183899	+
C1orf123	ENSGGOT00000004049	chr1	102177810	102178407	+
RPS13	ENSGGOT00000007482	chr1	54453655	54454177	-
IGF2BP2	ENSGGOT00000015095	chr1	125906342	125907802	+
RPL5	ENSGGOT00000002719	chr1	101720603	101720918	+
RPL34	ENSGGOT00000007684	chr1	180771634	180772037	+
ENSGGOG00000026697	ENSGGOT00000022121	chr1	89154809	89155014	+
SNRPN	ENSGGOT00000004010	chr1	2285381	2285528	+
ENSGGOG00000011762	ENSGGOT00000011803	chr1	191296724	191297545	+
CCNB1IP1	ENSGGOT00000004606	chr1	46515487	46516955	+
RPS19	ENSGGOT00000015331	chr1	116124209	116124666	+
ENSGGOG00000007847	ENSGGOT00000007875	chr1	863412	863607	-
PSMD7	ENSGGOT00000009813	chr1	134839347	134840612	+
ENSGGOG00000015038	ENSGGOT00000015090	chr1	65340551	65341106	+
RFK	ENSGGOT00000010394	chr1	192748755	192749106	+
ANAPC10	ENSGGOT00000027984	chr1	53914498	53915304	+
RPL10	ENSGGOT00000000131	chr1	75037824	75038568	+
ENSGGOG00000025665	ENSGGOT00000029705	chr1	204731145	204731507	+
RPS23	ENSGGOT00000022575	chr1	140624527	140626185	-
DNAJC8	ENSGGOT00000000826	chr1	29438681	29439074	+
RPS3A	ENSGGOT00000003197	chr1	206601675	206602547	+
MRPS21	ENSGGOT00000024473	chr1	136852654	136853239	+
RPL12	ENSGGOT00000000652	chr1	88300653	88301283	+
RPS14	ENSGGOT00000026377	chr1	157832981	157833443	+
RPS3A	ENSGGOT00000003197	chr1	168428391	168429127	+
LCE5A	ENSGGOT00000034435	chr1	131650672	131651004	+
C20orf196	ENSGGOT00000029902	chr1	91354451	91354995	+
RPL7A	ENSGGOT00000014494	chr1	147741620	147742240	+
ENSGGOG00000010631	ENSGGOT00000010667	chr1	16298051	16298293	-
ENSGGOG00000026299	ENSGGOT00000026584	chr1	21654465	21654880	-
DLST	ENSGGOT00000011642	chr1	77978255	77981029	-
ENSGGOG00000024431	ENSGGOT00000029553	chr1	801644	810982	-
AP2B1	ENSGGOT00000030067	chr1	106699479	106700740	+
ENSGGOG00000027422	ENSGGOT00000025194	chr1	126947278	126947513	+
RPL12	ENSGGOT00000000652	chr1	27929609	27930557	+
FAM91A1	ENSGGOT00000011325	chr1	128265739	128270371	+
ENSGGOG00000025716	ENSGGOT00000031619	chr1	94507240	94508111	-
PDCL3	ENSGGOT00000022184	chr1	53837034	53837733	+
EWSR1	ENSGGOT00000025980	chr1	145426543	145428720	-
SNRPE	ENSGGOT00000000760	chr1	204076897	204077171	-
DNAJB6	ENSGGOT00000004728	chr1	205104979	205105677	-
FAM96A	ENSGGOT00000016604	chr1	208326873	208327716	-
ENSGGOG00000024802	ENSGGOT00000023603	chr1	182336673	182337281	-
RPS14	ENSGGOT00000026377	chr1	186681197	186681702	-
ENSGGOG00000016736	ENSGGOT00000024742	chr1	102912016	102912269	+
NANP	ENSGGOT00000012878	chr1	111598786	111605457	-
CCNJ	ENSGGOT00000006061	chr1	95227990	95229608	+
PFN1	ENSGGOT00000023498	chr1	128106857	128107617	+
GAPDH	ENSGGOT00000009591	chr1	195019714	195020953	+
UBE2D4	ENSGGOT00000022697	chr1	128345391	128347243	-
LAPTM4B	ENSGGOT00000000548	chr1	132354350	132355551	-
RPL35	ENSGGOT00000029871	chr1	217294359	217294736	+
RPL6	ENSGGOT00000003386	chr1	222193412	222194286	+
CIC	ENSGGOT00000028951	chr1	208186947	208188136	-
NDUFA4	ENSGGOT00000001447	chr1	92069565	92069811	-
GYG1	ENSGGOT00000009016	chr1	56959116	56961006	+
RPL35A	ENSGGOT00000022888	chr1	183853395	183853789	-
PLIN2	ENSGGOT00000016540	chr1	132833153	132834975	-
CFL1	ENSGGOT00000027491	chr1	52813640	52814656	-
ENSGGOG00000022564	ENSGGOT00000026391	chr1	125629123	125629637	-
TRA2A	ENSGGOT00000009093	chr1	53815901	53817047	-
RPS20	ENSGGOT00000001849	chr1	103982175	103982868	+
UQCRB	ENSGGOT00000023375	chr1	141653404	141653741	-
ENSGGOG00000006571	ENSGGOT00000006602	chr1	146772105	146772622	+
ENSGGOG00000028140	ENSGGOT00000031057	chr1	41694780	41695134	+
ENSGGOG00000010880	ENSGGOT00000032501	chr1	159933323	159934470	+
FEN1	ENSGGOT00000012607	chr1	93717519	93719531	+
NDUFA4	ENSGGOT00000001447	chr1	147417875	147418122	+
MTX3	ENSGGOT00000029862	chr1	45699121	45700238	-
ATP6AP2	ENSGGOT00000000537	chr1	177007547	177010276	+
HNRNPA1	ENSGGOT00000003058	chr1	56273084	56274046	+
TAF1D	ENSGGOT00000034371	chr1	29308644	29308909	-
RPS11	ENSGGOT00000002952	chr1	220965015	220965546	-
PTGR1	ENSGGOT00000013381	chr1	126190770	126191892	+
ENSGGOG00000027619	ENSGGOT00000025049	chr1	125423704	125424767	+
SCOC	ENSGGOT00000025940	chr1	129661696	129663216	+
ENSGGOG00000022756	ENSGGOT00000023311	chr1	12495276	12495514	-
NDUFA5	ENSGGOT00000031708	chr1	112719986	112721416	-
VPS25	ENSGGOT00000016095	chr1	120675299	120676322	+
HDHD1	ENSGGOT00000004448	chr1	131082460	131083132	-
CYP46A1	ENSGGOT00000004840	chr1	49722964	49723804	+
ENSGGOG00000000332	ENSGGOT00000000335	chr1	199510905	199511738	-
AKIRIN2	ENSGGOT00000002461	chr1	228836159	228836750	+
ENSGGOG00000026299	ENSGGOT00000026584	chr1	64221844	64222292	+
GRAP	ENSGGOT00000012786	chr1	189164372	189165995	+
ENSGGOG00000022928	ENSGGOT00000023941	chr1	128693316	128693560	+
ENSGGOG00000009371	ENSGGOT00000009410	chr1	178815899	178816740	+
ENSGGOG00000026299	ENSGGOT00000026584	chr1	120239857	120240261	+
RPS23	ENSGGOT00000022575	chr1	125667074	125667581	+
CLNS1A	ENSGGOT00000003107	chr1	130730465	130731186	-
FAM183A	ENSGGOT00000010929	chr1	202551304	202551583	-
GAPDH	ENSGGOT00000009591	chr1	168867181	168868280	-
KIAA1191	ENSGGOT00000030429	chr1	209842890	209845061	-
RPL30	ENSGGOT00000005530	chr1	132872494	132872827	+
ENSGGOG00000009460	ENSGGOT00000009498	chr1	103371822	103372254	+
CIC	ENSGGOT00000028951	chr1	95502963	95504511	-
GAPDH	ENSGGOT00000009591	chr1	53368435	53369717	-
ENSGGOG00000024842	ENSGGOT00000032706	chr1	91004983	91005290	+
ENSGGOG00000024842	ENSGGOT00000032706	chr1	95694768	95695078	-
PRKAR1A	ENSGGOT00000016568	chr1	94558088	94562139	+
PFN1	ENSGGOT00000023498	chr1	150895325	150896099	-
ENSGGOG00000026496	ENSGGOT00000029483	chr1	110295268	110295514	+
EIF2S3	ENSGGOT00000033754	chr1	8325649	8326255	+
XRCC6	ENSGGOT00000015941	chr1	200626716	200628723	-
HSPE1	ENSGGOT00000023184	chr1	80136822	80136985	+
HDAC1	ENSGGOT00000011787	chr1	200934342	200936625	+
CFL1	ENSGGOT00000027491	chr1	222351419	222352693	+
PSMA3	ENSGGOT00000015872	chr1	34631344	34632079	-
RPL13A	ENSGGOT00000002948	chr1	64682147	64683320	-
KRT18	ENSGGOT00000010199	chr1	218820358	218821752	+
ENSGGOG00000022620	ENSGGOT00000031844	chr1	111093856	111094019	-
ENSGGOG00000028393	ENSGGOT00000005270	chr1	17232653	17233099	-
ENSGGOG00000007847	ENSGGOT00000007875	chr1	27307411	27307756	+
ENSGGOG00000026164	ENSGGOT00000031530	chr1	53732026	53750031	+
TFDP1	ENSGGOT00000004931	chr1	189222687	189223878	+
RPS27L	ENSGGOT00000033698	chr1	86926832	86927104	-
RPL7L1	ENSGGOT00000026003	chr1	88744693	88745923	-
KRT18	ENSGGOT00000010199	chr1	194676095	194677476	+
ENSGGOG00000016736	ENSGGOT00000024742	chr1	8987190	8987481	+
EIF2S2	ENSGGOT00000015602	chr1	117507485	117508660	+
RPL34	ENSGGOT00000007684	chr1	27261451	27261809	+
RPL5	ENSGGOT00000002719	chr1	164848579	164849584	-
TPI1	ENSGGOT00000002637	chr1	78949906	78950982	+
ZNF714	ENSGGOT00000016354	chr1	207848601	207849419	+
ATP6V0E1	ENSGGOT00000006729	chr1	49184548	49185544	+
SSR3	ENSGGOT00000022806	chr1	80378352	80379106	+
ENSGGOG00000027442	ENSGGOT00000032495	chr1	139922900	139923336	+
PRR13	ENSGGOT00000012651	chr1	178035763	178036170	-
RPL31	ENSGGOT00000030366	chr1	140773325	140773800	-
ENSGGOG00000023925	ENSGGOT00000034146	chr1	115695431	115696300	+
FAM204A	ENSGGOT00000023277	chr1	177545830	177547618	-
RPS25	ENSGGOT00000030273	chr1	191265064	191265544	+
LCE1D	ENSGGOT00000003316	chr1	131794231	131794594	+
ENSGGOG00000028002	ENSGGOT00000025176	chr1	52431365	52431990	+
RPS27	ENSGGOT00000029191	chr1	38812874	38813128	+
ENSGGOG00000024774	ENSGGOT00000027149	chr1	133374802	133375660	-
ENSGGOG00000010709	ENSGGOT00000010750	chr1	114413645	114414447	+
FTH1	ENSGGOT00000033839	chr1	38802064	38802911	+
SEC63	ENSGGOT00000002578	chr1	100218422	100219334	+
RAD1	ENSGGOT00000004237	chr1	138089573	138090359	-
ENSGGOG00000027422	ENSGGOT00000025194	chr1	127200707	127200944	+
NMNAT1	ENSGGOT00000033822	chr1	143468260	143469106	+
PPIP5K2	ENSGGOT00000034149	chr1	77882380	77883476	-
GTF2A2	ENSGGOT00000022983	chr1	32303475	32304196	-
MFF	ENSGGOT00000016983	chr1	15672666	15673868	-
ENSGGOG00000002818	ENSGGOT00000002835	chr1	116157092	116157572	+
ENSGGOG00000026176	ENSGGOT00000031462	chr1	202851499	202862601	-
RPL34	ENSGGOT00000007684	chr1	21726519	21726729	-
ZNF878	ENSGGOT00000011702	chr1	227794900	227795507	-
RPS27A	ENSGGOT00000007711	chr1	129756943	129757349	-
ENSGGOG00000002527	ENSGGOT00000002540	chr1	41281478	41282357	+
FBXW11	ENSGGOT00000027322	chr1	95892796	95893253	-
ARL8B	ENSGGOT00000004973	chr1	29113364	29114367	-
ST13	ENSGGOT00000030174	chr1	190307824	190309566	-
HNRNPC	ENSGGOT00000032566	chr1	13431975	13433447	-
DHX29	ENSGGOT00000001876	chr1	169727547	169731020	-
EIF1	ENSGGOT00000032688	chr1	161877136	161877808	+
ENSGGOG00000002818	ENSGGOT00000002835	chr1	214622215	214622696	-
DCAF16	ENSGGOT00000000529	chr1	32577314	32577964	-
SLC4A1AP	ENSGGOT00000025353	chr1	167453661	167454738	+
ENSGGOG00000013672	ENSGGOT00000013725	chr1	162496000	162496487	-
AKR1D1	ENSGGOT00000014738	chr1	146700633	146703006	+
OOEP	ENSGGOT00000016886	chr1	109369056	109369625	-
ENSGGOG00000004758	ENSGGOT00000004780	chr1	206479094	206479826	-
ENSGGOG00000022564	ENSGGOT00000026391	chr1	17386722	17387227	+
HNRNPA3	ENSGGOT00000034431	chr1	83710411	83711395	+
THAP3	ENSGGOT00000006869	chr1	106853350	106854399	+
ENSGGOG00000007847	ENSGGOT00000007875	chr1	115834339	115834664	-
B3Y664_9PRIM	ENSGGOT00000015887	chr1	93930343	93931253	-
RPL7A	ENSGGOT00000014494	chr1	103307596	103308345	-
UBE2D3	ENSGGOT00000001377	chr1	129686692	129687217	+
RPL30	ENSGGOT00000005530	chr1	153387483	153387868	-
HNRNPA1	ENSGGOT00000003058	chr1	82706374	82707297	-
ENSGGOG00000027651	ENSGGOT00000032235	chr1	174932	175650	+
RPL34	ENSGGOT00000007684	chr1	206346390	206346824	-
ENSGGOG00000015038	ENSGGOT00000015090	chr1	104519661	104520497	-
T	ENSGGOT00000007727	chr1	163289252	163298417	-
MRPS21	ENSGGOT00000024473	chr1	67231054	67231595	-
ENSGGOG00000028393	ENSGGOT00000005270	chr1	128300854	128301294	+
PFN1	ENSGGOT00000023498	chr1	123037814	123038697	+
BANF1	ENSGGOT00000026382	chr1	154115977	154116701	-
SPR	ENSGGOT00000005707	chr1	63671316	63672642	+
UBE2W	ENSGGOT00000031905	chr1	99073797	99078690	+
NSRP1	ENSGGOT00000009257	chr1	80129639	80131360	+
ENSGGOG00000016448	ENSGGOT00000016503	chr1	194742244	194745634	-
ENSGGOG00000028393	ENSGGOT00000005270	chr1	17157837	17158283	+
ENSGGOG00000022928	ENSGGOT00000023941	chr1	128654483	128654827	-
PACRGL	ENSGGOT00000012650	chr1	166221908	166222273	-
ENSGGOG00000012313	ENSGGOT00000012356	chr1	127803337	127803597	+
ENSGGOG00000022564	ENSGGOT00000026391	chr1	127787050	127787564	-
ST13	ENSGGOT00000030174	chr1	111325803	111327489	+
ENSGGOG00000023529	ENSGGOT00000028516	chr1	95306478	95310541	+
RPL27	ENSGGOT00000032927	chr1	29994695	29995078	-
RPS27	ENSGGOT00000029191	chr1	153028812	153029067	+
CFL1	ENSGGOT00000027491	chr1	11214168	11215786	-
HSPE1	ENSGGOT00000023184	chr1	183922109	183922409	-
SNRPF	ENSGGOT00000001135	chr1	184414676	184415113	+
ENSGGOG00000022904	ENSGGOT00000028844	chr1	29586059	29587569	+
ENSGGOG00000023944	ENSGGOT00000023644	chr1	100242003	100242445	+
NDUFB3	ENSGGOT00000025368	chr1	111828544	111828943	-
SON	ENSGGOT00000025984	chr1	136712783	136715256	+
PFDN5	ENSGGOT00000027617	chr1	203083774	203084323	-
PRIM1	ENSGGOT00000013626	chr1	227692039	227693352	+
C17orf89	ENSGGOT00000023402	chr1	206287063	206287512	+
RPL7L1	ENSGGOT00000026003	chr1	111332292	111333237	+
AIMP1	ENSGGOT00000004247	chr1	152170561	152170871	-
SIRT5	ENSGGOT00000033675	chr1	70204489	70205390	+
ENSGGOG00000028101	ENSGGOT00000022933	chr1	104665	104789	+
GDI2	ENSGGOT00000003640	chr1	74453250	74453845	+
SLC25A38	ENSGGOT00000013581	chr1	152027186	152029117	+
SLMO2	ENSGGOT00000004829	chr1	200781565	200783029	+
ENSGGOG00000026403	ENSGGOT00000034429	chr10	116155963	116156430	-
COX7C	ENSGGOT00000012432	chr10	85161270	85161590	+
RPL22	ENSGGOT00000031482	chr10	116486789	116487219	-
RPS19	ENSGGOT00000015331	chr10	56929452	56929897	-
ENSGGOG00000016736	ENSGGOT00000023351	chr10	5774048	5774565	+
CYTH1	ENSGGOT00000010129	chr10	66065137	66065331	+
ORC3	ENSGGOT00000026866	chr10	30226191	30226350	+
EIF3L	ENSGGOT00000024714	chr10	54304104	54304912	+
RPL5	ENSGGOT00000002719	chr10	82283671	82284655	+
PGGT1B	ENSGGOT00000001126	chr10	92839731	92842341	-
GAPDH	ENSGGOT00000009591	chr10	15484055	15484592	-
HNRNPA3	ENSGGOT00000006159	chr10	55581641	55582770	-
BEND3	ENSGGOT00000005482	chr10	92642558	92646431	+
ENSGGOG00000009371	ENSGGOT00000009410	chr10	109965452	109966108	-
ENSGGOG00000025342	ENSGGOT00000034532	chr10	106471535	106472091	-
EIF3L	ENSGGOT00000024714	chr10	41511342	41512160	-
ENSGGOG00000011999	ENSGGOT00000012038	chr10	16517581	16518196	-
TAF9B	ENSGGOT00000002483	chr10	128754562	128756148	+
ENSGGOG00000014675	ENSGGOT00000014724	chr10	58089516	58090429	+
PSMD4	ENSGGOT00000022092	chr10	107200643	107201864	-
ENSGGOG00000028098	ENSGGOT00000028698	chr10	85521404	85522173	-
PIP5K1A	ENSGGOT00000021993	chr10	107201913	107203449	-
SLC9A3	ENSGGOT00000028840	chr10	62210639	62212765	-
LUZP4	ENSGGOT00000031055	chr10	24305354	24305680	+
FAF2	ENSGGOT00000023629	chr10	104899160	104900977	-
ENSGGOG00000001964	ENSGGOT00000001975	chr10	63159882	63160687	-
ENSGGOG00000026156	ENSGGOT00000025134	chr10	85163370	85164568	-
EEF1A1	ENSGGOT00000023460	chr10	126433935	126434497	-
ENSGGOG00000027442	ENSGGOT00000032495	chr10	119323092	119323475	-
H2AFZ	ENSGGOT00000027803	chr10	90693711	90694086	+
ENSGGOG00000023925	ENSGGOT00000034146	chr10	14272802	14273376	+
AGGF1	ENSGGOT00000010309	chr10	147691394	147695182	+
C17orf61	ENSGGOT00000000113	chr10	82005012	82005388	-
AHCY	ENSGGOT00000014749	chr10	58581943	58583223	+
HMGB3	ENSGGOT00000028763	chr10	124244303	124244882	+
C12orf49	ENSGGOT00000015746	chr10	55521738	55522251	+
ENSGGOG00000027442	ENSGGOT00000032495	chr10	144083061	144083464	-
CEP57L1	ENSGGOT00000015032	chr10	82902337	82903504	+
ENSGGOG00000025742	ENSGGOT00000032081	chr10	30464946	30468084	-
ENSGGOG00000004045	ENSGGOT00000004066	chr10	54292921	54293199	+
ENSGGOG00000026764	ENSGGOT00000029986	chr10	35247450	35248049	+
RPS3A	ENSGGOT00000003197	chr10	97589879	97590776	+
TMEM14B	ENSGGOT00000009740	chr10	81003865	81004209	-
COQ10B	ENSGGOT00000026899	chr10	27843039	27843513	-
C19orf53	ENSGGOT00000022388	chr10	124899912	124900515	+
TRAF6	ENSGGOT00000027443	chr10	71355268	71356828	-
BANF1	ENSGGOT00000026382	chr10	147355051	147355771	-
ENSGGOG00000009460	ENSGGOT00000009498	chr10	31124567	31125551	+
ENSGGOG00000012234	ENSGGOT00000012273	chr10	38089879	38090415	-
ENSGGOG00000027619	ENSGGOT00000025049	chr10	18636080	18637854	+
RPL31	ENSGGOT00000006457	chr10	25357213	25357580	+
ENSGGOG00000026493	ENSGGOT00000024787	chr10	128857184	128857614	+
ENSGGOG00000009371	ENSGGOT00000009410	chr10	135426214	135427153	+
OOEP	ENSGGOT00000016886	chr10	8973863	8974285	+
ATP5G1	ENSGGOT00000001636	chr10	89534188	89534778	+
RPS3A	ENSGGOT00000003197	chr10	81134432	81135276	+
RPS3A	ENSGGOT00000003197	chr10	108903077	108903938	+
ENSGGOG00000003002	ENSGGOT00000003017	chr10	32131359	32131844	-
FXYD6	ENSGGOT00000006501	chr10	41522476	41524294	-
RPL13A	ENSGGOT00000002948	chr10	124733810	124734468	-
PRPF38A	ENSGGOT00000003961	chr10	18072607	18075873	+
BEND3	ENSGGOT00000005482	chr10	92401045	92405361	+
TATDN1	ENSGGOT00000026455	chr10	75550141	75551097	+
ENSGGOG00000013672	ENSGGOT00000013725	chr10	136956135	136956846	+
RPS28	ENSGGOT00000030546	chr10	109504089	109504285	+
ENSGGOG00000027662	ENSGGOT00000022746	chr10	80456351	80457268	-
ENSGGOG00000024774	ENSGGOT00000027149	chr10	31665674	31666511	+
ENSGGOG00000015577	ENSGGOT00000033154	chr10	98756506	98757375	+
ENSGGOG00000023905	ENSGGOT00000028915	chr10	92942427	92942835	+
ENSGGOG00000016162	ENSGGOT00000030062	chr10	41608093	41608539	-
TERT	ENSGGOT00000026344	chr10	11143570	11143703	+
ENSGGOG00000028530	ENSGGOT00000014645	chr10	5436861	5437295	-
RPL7A	ENSGGOT00000014494	chr10	99623815	99624656	-
RBBP6	ENSGGOT00000031723	chr10	90458413	90459178	-
ORMDL1	ENSGGOT00000015313	chr10	11081494	11082705	-
SHQ1	ENSGGOT00000041085	chr10	62818214	62820952	-
GSK3B	ENSGGOT00000007405	chr10	19618992	19619450	+
RPAP2	ENSGGOT00000006703	chr10	99859129	99860715	-
TPRKB	ENSGGOT00000009100	chr10	31912875	31913636	+
ENSGGOG00000028613	ENSGGOT00000032606	chr10	90513272	90514798	-
XIAP	ENSGGOT00000008674	chr10	123459907	123460613	+
ENSGGOG00000025381	ENSGGOT00000034560	chr10	58316668	58317223	-
NIP7	ENSGGOT00000022941	chr10	106292153	106293414	-
RPL7A	ENSGGOT00000014494	chr10	108144387	108145162	+
HDAC1	ENSGGOT00000011787	chr10	107382926	107385208	+
MARK2	ENSGGOT00000017154	chr10	102935254	102937000	-
ENSGGOG00000014573	ENSGGOT00000014621	chr10	59682352	59685326	-
FAM103A1	ENSGGOT00000029590	chr10	57567672	57568294	-
ATXN1L	ENSGGOT00000025489	chr10	58358093	58358619	-
ENSGGOG00000008034	ENSGGOT00000025560	chr10	124342805	124343505	-
ENSGGOG00000003002	ENSGGOT00000003017	chr10	10279199	10279396	+
AKR1B15	ENSGGOT00000012342	chr10	80195705	80196645	+
RPL13A	ENSGGOT00000002948	chr10	60519111	60519668	-
MRPS21	ENSGGOT00000024473	chr10	139070322	139070918	+
ENSGGOG00000003002	ENSGGOT00000003017	chr10	123604552	123605003	+
FAU	ENSGGOT00000002729	chr10	136982432	136982833	+
ENSGGOG00000003002	ENSGGOT00000003017	chr10	124098341	124099191	+
CSTF2	ENSGGOT00000027684	chr10	63935628	63937459	-
ENSGGOG00000025537	ENSGGOT00000030500	chr10	85611846	85612603	-
ENSGGOG00000027442	ENSGGOT00000032495	chr10	35524462	35524959	+
YWHAZ	ENSGGOT00000030733	chr10	119327015	119328014	+
ATP6V1G1	ENSGGOT00000004030	chr10	38588199	38589037	+
ATP5G1	ENSGGOT00000001636	chr10	81909506	81910050	-
DNAJC19	ENSGGOT00000009154	chr10	80278766	80279298	+
ATXN1L	ENSGGOT00000025489	chr10	100037157	100037655	+
ENSGGOG00000001815	ENSGGOT00000001828	chr10	41245786	41248141	-
SNRPB2	ENSGGOT00000003959	chr10	128433311	128434170	-
YY1	ENSGGOT00000032236	chr10	82984419	82985015	-
ENSGGOG00000003002	ENSGGOT00000003017	chr10	61621848	61622322	+
EIF5A	ENSGGOT00000012077	chr10	92270429	92271529	+
KRT8	ENSGGOT00000014722	chr10	101803268	101804665	+
PHB2	ENSGGOT00000004305	chr10	123309582	123310536	+
ENSGGOG00000000166	ENSGGOT00000000167	chr10	123315897	123316573	+
ENSGGOG00000008034	ENSGGOT00000025560	chr10	101695265	101696012	-
TXN	ENSGGOT00000006952	chr10	133677693	133678338	-
RPLP1	ENSGGOT00000004003	chr10	71307783	71308103	-
RPL34	ENSGGOT00000007684	chr10	110749059	110749385	-
ENSGGOG00000024774	ENSGGOT00000027149	chr10	15148899	15149756	-
NRBF2	ENSGGOT00000013062	chr10	5932240	5934914	+
FRAT1	ENSGGOT00000025892	chr10	110685996	110686501	-
ENSGGOG00000026299	ENSGGOT00000026584	chr10	116710743	116711210	-
ENSGGOG00000008034	ENSGGOT00000025560	chr10	39144697	39145526	+
CFL1	ENSGGOT00000027491	chr10	100881412	100882309	+
RPL7A	ENSGGOT00000014494	chr10	76230695	76231554	-
NDUFA4	ENSGGOT00000001447	chr10	15567418	15567666	-
NUP35	ENSGGOT00000009963	chr10	27311615	27313131	+
DUXA	ENSGGOT00000005680	chr10	56913167	56913781	+
RPL7A	ENSGGOT00000014494	chr10	36422463	36423315	-
ENSGGOG00000023605	ENSGGOT00000034420	chr10	100674556	100674903	+
FAM103A1	ENSGGOT00000029590	chr10	57564699	57566227	-
RPL13	ENSGGOT00000028091	chr10	8070208	8070546	-
TIMM9	ENSGGOT00000001753	chr10	86995444	86995669	-
ENSGGOG00000028196	ENSGGOT00000025099	chr10	113229491	113230280	-
C1D	ENSGGOT00000022058	chr10	92985613	92986455	-
ACTB	ENSGGOT00000001141	chr10	81494953	81497066	+
CHCHD2	ENSGGOT00000031202	chr10	55384449	55385136	-
ZFR	ENSGGOT00000032658	chr10	102218325	102218958	+
ZNF878	ENSGGOT00000011702	chr10	41380458	41381194	-
RAB5C	ENSGGOT00000005500	chr10	87073633	87074217	-
PRDX2	ENSGGOT00000034213	chr10	38392050	38393478	+
TCEB1	ENSGGOT00000030097	chr10	55535591	55535801	-
WWP1	ENSGGOT00000015048	chr10	77626176	77626859	-
RPL6	ENSGGOT00000003386	chr10	13993589	13994514	-
POLR3D	ENSGGOT00000007335	chr10	87309599	87311419	+
ENSGGOG00000022054	ENSGGOT00000032699	chr10	110658583	110659477	+
PGGT1B	ENSGGOT00000001126	chr10	62916632	62919241	-
RCBTB2	ENSGGOT00000004313	chr10	101862314	101865517	-
ENSGGOG00000026800	ENSGGOT00000025161	chr10	97439859	97440855	+
SDHC	ENSGGOT00000008050	chr10	105250541	105250873	+
BTBD7	ENSGGOT00000006640	chr10	13517546	13519494	-
ZC3H14	ENSGGOT00000010328	chr10	105306767	105306978	+
ENSGGOG00000023605	ENSGGOT00000034420	chr10	86175098	86175864	+
ARL4A	ENSGGOT00000034258	chr10	5344086	5345127	+
NAPG	ENSGGOT00000015470	chr10	101775414	101776089	+
MED28	ENSGGOT00000001121	chr10	81463391	81465619	+
SAR1A	ENSGGOT00000030979	chr10	140195808	140196498	+
MARK2	ENSGGOT00000017154	chr10	96336644	96338386	-
ANKRD54	ENSGGOT00000001497	chr10	57014412	57015141	-
MED6	ENSGGOT00000006362	chr10	101088978	101089517	-
DPY19L3	ENSGGOT00000009208	chr10	123441142	123441552	+
RPL7A	ENSGGOT00000014494	chr10	79768824	79769612	+
RPL29	ENSGGOT00000022944	chr10	25253935	25255274	+
ENSGGOG00000024774	ENSGGOT00000027149	chr10	87021735	87022592	+
ENSGGOG00000010757	ENSGGOT00000033223	chr10	33648507	33656241	-
ENSGGOG00000015254	ENSGGOT00000030166	chr10	132924429	132925047	-
ENSGGOG00000027442	ENSGGOT00000032495	chr10	87761459	87761902	-
ENSGGOG00000007847	ENSGGOT00000007875	chr10	87946899	87947139	-
SPTLC1	ENSGGOT00000001673	chr10	34680433	34680597	+
DCK	ENSGGOT00000008489	chr10	69472388	69473170	+
TAF1D	ENSGGOT00000034371	chr10	39901932	39902358	+
ENSGGOG00000027957	ENSGGOT00000024546	chr10	116418803	116419152	-
ENSGGOG00000003002	ENSGGOT00000003017	chr10	80240996	80241475	+
HSP90AB1	ENSGGOT00000031858	chr10	9983356	9986456	-
SPA17	ENSGGOT00000003778	chr10	88062468	88063149	-
ENSGGOG00000011990	ENSGGOT00000012053	chr10	144053983	144056351	+
XRCC6	ENSGGOT00000015941	chr10	106393380	106397540	-
NUDT9	ENSGGOT00000014830	chr10	104275586	104276520	-
TMEM161B	ENSGGOT00000005712	chr10	40763309	40765757	+
ENSGGOG00000027442	ENSGGOT00000032495	chr10	127396585	127397020	+
AK3	ENSGGOT00000034362	chr10	36301204	36304083	+
ENSGGOG00000012234	ENSGGOT00000012273	chr10	81637907	81638369	-
ENSGGOG00000004158	ENSGGOT00000004179	chr10	30462778	30464639	-
ENSGGOG00000023520	ENSGGOT00000024654	chr10	147725941	147727259	+
ENSGGOG00000022054	ENSGGOT00000032699	chr10	97438081	97438617	-
BEND3	ENSGGOT00000005482	chr10	62847799	62853625	+
RAB11A	ENSGGOT00000014301	chr10	107105630	107108419	+
RPS27L	ENSGGOT00000033698	chr10	139380396	139380780	-
ENSGGOG00000028098	ENSGGOT00000028698	chr10	24160432	24164745	+
ENSGGOG00000016736	ENSGGOT00000024742	chr10	120212975	120213235	+
ENSGGOG00000011762	ENSGGOT00000011803	chr10	75749865	75750674	+
ENSGGOG00000023944	ENSGGOT00000023644	chr10	86059884	86060349	-
FAM32A	ENSGGOT00000024071	chr10	87405264	87406617	-
ENSGGOG00000027442	ENSGGOT00000032495	chr10	128627078	128627554	-
FARSB	ENSGGOT00000017112	chr10	93721468	93722304	-
ATXN1L	ENSGGOT00000025489	chr10	59025326	59025852	+
DBF4	ENSGGOT00000026368	chr10	76497976	76498957	-
AMD1	ENSGGOT00000006493	chr10	23375987	23378323	+
ENSGGOG00000012762	ENSGGOT00000031599	chr10	86309993	86311474	-
ENSGGOG00000028508	ENSGGOT00000024339	chr10	93657464	93658041	-
TPT1	ENSGGOT00000034345	chr10	70421684	70422754	-
RAD1	ENSGGOT00000004237	chr10	133613937	133615460	+
RPL12	ENSGGOT00000000652	chr10	6022526	6022864	-
ENSGGOG00000012160	ENSGGOT00000012202	chr10	40999442	40999830	+
ENSGGOG00000025835	ENSGGOT00000028643	chr10	133114434	133115005	+
HNRNPA1	ENSGGOT00000003058	chr10	33809073	33810331	-
ENSGGOG00000024842	ENSGGOT00000032706	chr10	13520026	13520649	-
KRT19	ENSGGOT00000016957	chr10	80715528	80716690	+
ENSGGOG00000028393	ENSGGOT00000005270	chr10	22636094	22636232	+
EIF4A2	ENSGGOT00000005897	chr10	85820925	85822954	+
HDAC1	ENSGGOT00000011787	chr10	107360277	107361379	+
RPS25	ENSGGOT00000030273	chr10	82710057	82710375	-
C1D	ENSGGOT00000022058	chr10	35870077	35871260	-
ZNF101	ENSGGOT00000006058	chr10	31563210	31564717	-
HMGB3	ENSGGOT00000010954	chr10	130409428	130409775	-
ENSGGOG00000004382	ENSGGOT00000004402	chr10	24079474	24081262	+
DDX10	ENSGGOT00000000274	chr10	34224947	34225605	-
SSB	ENSGGOT00000025158	chr10	54548687	54549026	+
RPL31	ENSGGOT00000030366	chr10	13740442	13740916	+
SNRPD2	ENSGGOT00000002363	chr10	103077249	103077753	+
MYL6B	ENSGGOT00000003293	chr10	77540334	77540923	-
ATXN1L	ENSGGOT00000025489	chr10	86382116	86382634	-
ENSGGOG00000002521	ENSGGOT00000029874	chr10	82676155	82677179	+
RPL22	ENSGGOT00000031482	chr10	93075759	93076208	+
ENSGGOG00000028140	ENSGGOT00000031057	chr10	41687732	41688075	-
ENSGGOG00000027606	ENSGGOT00000034661	chr10	68013642	68014627	-
MRPL35	ENSGGOT00000023446	chr10	87179819	87180540	+
TCEB1	ENSGGOT00000030097	chr10	10443040	10443460	+
ENSGGOG00000016736	ENSGGOT00000024742	chr10	61958991	61959356	-
SLC9A3	ENSGGOT00000013850	chr10	62204865	62207029	-
ENSGGOG00000024702	ENSGGOT00000028867	chr10	105267502	105269413	+
YWHAZ	ENSGGOT00000030733	chr10	119323886	119324892	+
CFL2	ENSGGOT00000006892	chr10	109660400	109660623	+
ENSGGOG00000010631	ENSGGOT00000010667	chr10	55525651	55525878	+
YWHAZ	ENSGGOT00000030733	chr10	26255785	26256776	+
EIF2S2	ENSGGOT00000015602	chr10	105828635	105829914	-
RPL5	ENSGGOT00000002719	chr10	130713988	130715379	+
ENSGGOG00000022686	ENSGGOT00000027329	chr10	109318509	109318989	-
ENSGGOG00000003002	ENSGGOT00000003017	chr10	134396997	134397487	-
ENSGGOG00000028098	ENSGGOT00000028698	chr10	109902447	109903167	+
RSU1	ENSGGOT00000026855	chr10	63515252	63516065	+
HNRNPH1	ENSGGOT00000027133	chr10	55157697	55158691	-
SPCS2	ENSGGOT00000014549	chr10	113618608	113620630	-
RPL9	ENSGGOT00000024819	chr10	56239485	56240177	-
ARL5A	ENSGGOT00000027914	chr10	112434031	112436849	-
ENSGGOG00000021992	ENSGGOT00000026426	chr10	138759524	138760418	+
ENSGGOG00000008034	ENSGGOT00000025560	chr10	112471606	112472356	+
ENSGGOG00000026764	ENSGGOT00000029986	chr10	61346499	61348033	+
ST13	ENSGGOT00000030174	chr10	116802834	116805320	+
BTBD7	ENSGGOT00000006640	chr10	125119117	125120061	+
GPN3	ENSGGOT00000001710	chr10	28862192	28863204	-
RRAGB	ENSGGOT00000028264	chr10	38455253	38455645	-
DUSP8	ENSGGOT00000000226	chr10	58944809	58946587	-
ENSGGOG00000027957	ENSGGOT00000024546	chr10	116443189	116443538	+
ENSGGOG00000026493	ENSGGOT00000024787	chr10	84766923	84767381	+
ENSGGOG00000024841	ENSGGOT00000032868	chr10	125300669	125301389	-
ENSGGOG00000007304	ENSGGOT00000033882	chr10	107897512	107901500	-
ENSGGOG00000021936	ENSGGOT00000029914	chr10	142576627	142577844	+
GLOD4	ENSGGOT00000015567	chr10	24454769	24455286	-
TPM4	ENSGGOT00000014563	chr10	113591048	113591563	-
ENSGGOG00000026299	ENSGGOT00000026584	chr10	81774233	81774686	-
CEP164	ENSGGOT00000006477	chr10	56927114	56927559	-
ENSGGOG00000023605	ENSGGOT00000034420	chr10	83311752	83312091	-
RPL12	ENSGGOT00000000652	chr10	131175033	131175606	-
ENSGGOG00000027957	ENSGGOT00000024546	chr10	122062413	122062794	+
ENSGGOG00000023944	ENSGGOT00000023644	chr10	80957438	80957902	+
EBAG9	ENSGGOT00000016474	chr10	113136881	113137507	-
UHRF2	ENSGGOT00000008894	chr10	117567915	117568476	+
RAB11A	ENSGGOT00000014301	chr10	107110970	107113759	-
NEK4	ENSGGOT00000014718	chr10	77406720	77407358	+
MRPS21	ENSGGOT00000024473	chr10	31222571	31223140	+
PRPF38A	ENSGGOT00000003961	chr10	8408186	8409516	+
RPS3A	ENSGGOT00000003197	chr10	80407227	80408030	-
ENSGGOG00000026764	ENSGGOT00000009543	chr10	95359291	95359808	-
RPL31	ENSGGOT00000030366	chr10	64660039	64660499	-
ENSGGOG00000013672	ENSGGOT00000013725	chr10	22500298	22500790	+
ST13	ENSGGOT00000030174	chr10	35749061	35749538	-
MARCKSL1	ENSGGOT00000011792	chr10	116761739	116763487	+
ENSGGOG00000004439	ENSGGOT00000004460	chr10	38300994	38301158	+
TUBA8	ENSGGOT00000010376	chr10	5534698	5535510	-
ENSGGOG00000023605	ENSGGOT00000034420	chr10	137242865	137243203	-
C20orf30	ENSGGOT00000030103	chr10	26380029	26380376	+
RPS8	ENSGGOT00000005668	chr10	133631639	133632292	+
ZNF532	ENSGGOT00000023659	chr10	90461386	90465394	+
TOMM22	ENSGGOT00000013277	chr10	132615822	132616622	+
PTCD2	ENSGGOT00000010738	chr10	101950568	101952339	+
PFN1	ENSGGOT00000023498	chr10	116435446	116443126	-
MAPK6	ENSGGOT00000004023	chr10	61573594	61580266	+
ANXA2	ENSGGOT00000009778	chr10	77175922	77176942	+
COX6C	ENSGGOT00000013818	chr10	7509988	7510270	-
ENSGGOG00000006152	ENSGGOT00000006176	chr10	64682092	64685693	+
ENSGGOG00000009983	ENSGGOT00000010026	chr10	92424653	92431373	+
RPL5	ENSGGOT00000002719	chr10	147147090	147149558	-
SDCBP	ENSGGOT00000009059	chr10	6440034	6443721	-
MRPL50	ENSGGOT00000009468	chr10	71770707	71771721	-
CAP1	ENSGGOT00000029055	chr10	55392995	55395479	-
HNRNPR	ENSGGOT00000031332	chr10	24694028	24696403	-
MRPL35	ENSGGOT00000023446	chr10	75959012	75959732	-
ENSGGOG00000003002	ENSGGOT00000003017	chr10	55420107	55420601	+
RPS4XP21	ENSGGOT00000029633	chr10	35448116	35448940	-
ENSGGOG00000014628	ENSGGOT00000032105	chr10	100983034	100983654	+
AGAP1	ENSGGOT00000005543	chr10	100018624	100019282	+
ENSGGOG00000027442	ENSGGOT00000032495	chr10	35546085	35546582	-
AIFM1	ENSGGOT00000026730	chr10	19411573	19414460	+
SSBP1	ENSGGOT00000009653	chr10	33156071	33156544	-
ENSGGOG00000021992	ENSGGOT00000026426	chr10	109525710	109526557	-
ENSGGOG00000012762	ENSGGOT00000031599	chr10	62188367	62189851	+
ENSGGOG00000028002	ENSGGOT00000025176	chr10	113728058	113728764	+
FIBP	ENSGGOT00000010899	chr10	109068026	109068423	-
RPA2	ENSGGOT00000015338	chr10	94094732	94096311	-
EIF2A	ENSGGOT00000015447	chr10	56639216	56640980	+
ENSGGOG00000007847	ENSGGOT00000007875	chr10	87638034	87638358	+
ENSGGOG00000027606	ENSGGOT00000034661	chr10	104798985	104799979	-
LILRA4	ENSGGOT00000032758	chr10	101976236	101976751	+
CACYBP	ENSGGOT00000005990	chr10	97489050	97490594	-
ENSGGOG00000022990	ENSGGOT00000006131	chr10	138884498	138889928	-
RAB11A	ENSGGOT00000014301	chr10	107122599	107122926	-
ENSGGOG00000024032	ENSGGOT00000030644	chr10	8761904	8763009	-
ALDOA	ENSGGOT00000014028	chr10	139581387	139582679	-
PFN1	ENSGGOT00000023498	chr10	116419215	116426895	+
TRIAP1	ENSGGOT00000023154	chr10	30592850	30594181	-
ENSGGOG00000014628	ENSGGOT00000032105	chr10	105748807	105749673	-
ENSGGOG00000025083	ENSGGOT00000027391	chr10	41904481	41906305	-
DPPA5	ENSGGOT00000012042	chr10	6477316	6477659	-
ENSGGOG00000009983	ENSGGOT00000027532	chr10	100397026	100397727	+
CSTF2	ENSGGOT00000027684	chr10	63926779	63928610	+
DDX18	ENSGGOT00000034488	chr10	104178525	104182171	+
CD164	ENSGGOT00000003401	chr10	110625383	110626298	+
COX5B	ENSGGOT00000001150	chr11	80298744	80299058	-
C4orf43	ENSGGOT00000027807	chr11	55503231	55504940	-
TOMM20	ENSGGOT00000031304	chr11	74343005	74345192	+
RPL7A	ENSGGOT00000014494	chr11	38371425	38372030	+
ENSGGOG00000023944	ENSGGOT00000023644	chr11	90353101	90353453	-
ENSGGOG00000026493	ENSGGOT00000024787	chr11	113840771	113841210	-
OR4A5	ENSGGOT00000025824	chr11	52043888	52044779	+
ENSGGOG00000024335	ENSGGOT00000026971	chr11	68785746	68787878	+
ENSGGOG00000024841	ENSGGOT00000032868	chr11	110037928	110038581	-
ENSGGOG00000013672	ENSGGOT00000013725	chr11	11314920	11315403	-
ENSGGOG00000028602	ENSGGOT00000025180	chr11	89650175	89651761	-
PPP1R1A	ENSGGOT00000008417	chr11	72905940	72906601	-
ENSGGOG00000011439	ENSGGOT00000011484	chr11	107362996	107363813	-
KRT8	ENSGGOT00000014722	chr11	109435916	109437385	-
ENSGGOG00000022484	ENSGGOT00000033524	chr11	105259800	105260181	-
OR10A5	ENSGGOT00000004632	chr11	6848652	6849613	+
RDX	ENSGGOT00000029900	chr11	4173912	4175770	-
RPL34	ENSGGOT00000007684	chr11	33280423	33280814	+
ATP5F1	ENSGGOT00000005243	chr11	121054507	121056009	+
TMEM55B	ENSGGOT00000002141	chr11	62862701	62863606	-
MUDENG	ENSGGOT00000005741	chr11	40536894	40537344	+
RPL7A	ENSGGOT00000014494	chr11	7831718	7832489	+
MED28	ENSGGOT00000001121	chr11	94360045	94361955	-
RDX	ENSGGOT00000029900	chr11	4166610	4169658	-
TCEB1	ENSGGOT00000030097	chr11	118579118	118579545	-
ENSGGOG00000023114	ENSGGOT00000033401	chr11	122354365	122355257	+
ENSGGOG00000026481	ENSGGOT00000032591	chr11	64922672	64923005	-
CYCS	ENSGGOT00000026693	chr11	31756819	31758582	-
OR4A5	ENSGGOT00000025824	chr11	52005879	52007769	+
RPLP0	ENSGGOT00000025682	chr11	58396821	58397860	+
WIZ	ENSGGOT00000013519	chr11	23781867	23784195	+
ENSGGOG00000027830	ENSGGOT00000029784	chr11	3922989	3924226	-
EIF4A2	ENSGGOT00000005897	chr11	54937114	54938773	-
SNRPC	ENSGGOT00000012544	chr11	64835437	64835675	+
ENSGGOG00000026097	ENSGGOT00000022798	chr11	80409264	80409755	+
ENSGGOG00000022990	ENSGGOT00000006131	chr11	44258504	44260512	+
PHAX	ENSGGOT00000013924	chr11	6830536	6832509	-
ANKRD33B	ENSGGOT00000002542	chr11	87182726	87184224	-
TRMT11	ENSGGOT00000017075	chr11	54795567	54796934	-
COX7A2L	ENSGGOT00000010778	chr11	111605307	111607374	+
ENSGGOG00000021992	ENSGGOT00000026426	chr11	72104314	72105182	-
ATP6V1B2	ENSGGOT00000003913	chr11	60499612	60499780	-
PRR13	ENSGGOT00000012651	chr11	9430352	9430762	-
ENSGGOG00000027442	ENSGGOT00000032495	chr11	54437618	54438100	-
ENSGGOG00000007163	ENSGGOT00000007194	chr11	120686506	120687617	-
N6AMT1	ENSGGOT00000025374	chr11	90919184	90919666	-
RPL12	ENSGGOT00000000652	chr11	30808931	30809545	+
KRT8	ENSGGOT00000014722	chr11	62594504	62595799	+
SLC25A33	ENSGGOT00000006793	chr11	50159656	50160621	-
TFAM	ENSGGOT00000004972	chr11	107640253	107642080	-
ANKRD33B	ENSGGOT00000002542	chr11	87110309	87112203	+
RPL34	ENSGGOT00000007684	chr11	109732949	109733152	-
KRT8	ENSGGOT00000014722	chr11	9214542	9216062	+
RPS3A	ENSGGOT00000003197	chr11	89785696	89786553	-
ACTB	ENSGGOT00000001141	chr11	1748193	1750563	-
CYCS	ENSGGOT00000026693	chr11	80525068	80526004	+
BIRC2	ENSGGOT00000008363	chr11	74392031	74392346	-
ENSGGOG00000026540	ENSGGOT00000022974	chr11	50515788	50516288	+
ENSGGOG00000025381	ENSGGOT00000034560	chr11	81783289	81785047	-
ENSGGOG00000012160	ENSGGOT00000012202	chr11	109982182	109985612	+
ST13	ENSGGOT00000030174	chr11	110069625	110071213	-
MARK2	ENSGGOT00000017154	chr11	29817556	29818129	+
DPPA4	ENSGGOT00000015177	chr11	70948967	70950169	-
C1QBP	ENSGGOT00000002758	chr11	63656215	63657522	-
ATF7IP2	ENSGGOT00000016602	chr11	11268567	11270969	+
ENSGGOG00000028418	ENSGGOT00000029537	chr11	47953971	47954330	-
SH3GL1	ENSGGOT00000008238	chr11	111624820	111625666	+
C5orf63	ENSGGOT00000006136	chr11	63343226	63343860	+
ENSGGOG00000024335	ENSGGOT00000026971	chr11	68785746	68787878	+
ENSGGOG00000025716	ENSGGOT00000031619	chr11	116774154	116774909	-
ENSGGOG00000016736	ENSGGOT00000023351	chr11	110275319	110275820	-
FTH1	ENSGGOT00000033839	chr11	74747301	74748218	-
GLUL	ENSGGOT00000031558	chr11	10103288	10106217	-
TMEM151B	ENSGGOT00000007721	chr11	63166602	63167417	+
OR4A5	ENSGGOT00000025824	chr11	52091893	52092784	+
ENSGGOG00000022895	ENSGGOT00000028495	chr11	53301995	53302693	-
ENSGGOG00000027783	ENSGGOT00000029907	chr11	69722899	69723352	+
ENSGGOG00000016736	ENSGGOT00000024742	chr11	9713845	9714211	+
IMMP1L	ENSGGOT00000014951	chr11	60441145	60441961	+
ENSGGOG00000015254	ENSGGOT00000030166	chr11	18633943	18644377	+
XIAP	ENSGGOT00000008674	chr11	84394270	84395079	-
ENSGGOG00000009874	ENSGGOT00000009913	chr11	4629834	4630163	-
ENSGGOG00000001964	ENSGGOT00000001975	chr11	70810578	70810808	-
OSBPL9	ENSGGOT00000004812	chr11	88391511	88392094	+
C10orf26	ENSGGOT00000023650	chr11	7913	8913	+
C11orf10	ENSGGOT00000012600	chr11	5320456	5320829	+
MTCH1	ENSGGOT00000003933	chr11	18836011	18837421	-
ENSGGOG00000026493	ENSGGOT00000024787	chr11	69867855	69868244	+
ENSGGOG00000028002	ENSGGOT00000025176	chr11	44472714	44473416	+
HNRNPA1	ENSGGOT00000003058	chr11	3924939	3926245	-
ENSGGOG00000010350	ENSGGOT00000010390	chr11	81028125	81028935	-
ZNF614	ENSGGOT00000008572	chr11	95984250	95986006	-
FAM91A1	ENSGGOT00000011325	chr11	70952976	70954170	-
KRT8	ENSGGOT00000028417	chr11	117548908	117550424	-
RPL29	ENSGGOT00000022944	chr11	33728983	33729567	-
CDON	ENSGGOT00000013821	chr11	49809925	49814019	-
RPL18	ENSGGOT00000027736	chr11	39807044	39808316	+
ISG20L2	ENSGGOT00000016536	chr11	111657288	111658765	-
ENSGGOG00000026540	ENSGGOT00000022974	chr11	51975877	51982069	-
ENSGGOG00000021992	ENSGGOT00000026426	chr11	59106201	59107082	+
ENSGGOG00000007847	ENSGGOT00000007875	chr11	13864842	13865184	-
ENSGGOG00000024022	ENSGGOT00000023045	chr11	111625959	111627009	+
ENSGGOG00000016395	ENSGGOT00000030687	chr11	68465443	68465868	+
RPS27	ENSGGOT00000029191	chr11	127812783	127813028	+
ENSGGOG00000016395	ENSGGOT00000022326	chr11	1634515	1634966	+
YPEL5	ENSGGOT00000001474	chr11	48617328	48617711	+
KRT18	ENSGGOT00000010199	chr11	5965581	5966970	-
CSNK1G1	ENSGGOT00000004852	chr11	60052103	60053057	-
ENSGGOG00000025012	ENSGGOT00000030337	chr11	104828704	104829948	+
RPLP0	ENSGGOT00000025682	chr11	58396000	58396781	+
RPL37	ENSGGOT00000003256	chr11	72677216	72677353	+
ENSGGOG00000016395	ENSGGOT00000030687	chr11	1565312	1565915	+
PPP1R10	ENSGGOT00000027450	chr11	129104555	129105325	-
ENSGGOG00000009371	ENSGGOT00000009410	chr11	23875576	23876055	+
ENSGGOG00000026540	ENSGGOT00000022974	chr11	52616862	52617336	+
TTC3	ENSGGOT00000011179	chr11	64100463	64101118	-
ENSGGOG00000028602	ENSGGOT00000025180	chr11	62023083	62024443	-
ENSGGOG00000026097	ENSGGOT00000022798	chr11	93321982	93322493	+
RPS25	ENSGGOT00000030273	chr11	27968711	27969193	+
PRR13	ENSGGOT00000012651	chr11	115244812	115245241	-
OR4A5	ENSGGOT00000025824	chr11	51436886	51437785	-
ENSGGOG00000023857	ENSGGOT00000033198	chr11	59907375	59907836	-
MLF1IP	ENSGGOT00000032169	chr11	13934471	13936764	+
ENSGGOG00000025853	ENSGGOT00000033502	chr11	50131431	50133077	+
ENSGGOG00000014821	ENSGGOT00000014872	chr11	94014974	94015445	-
SRSF3	ENSGGOT00000025950	chr11	18908013	18909304	+
TEAD1	ENSGGOT00000003428	chr11	124362195	124363970	-
OR10A5	ENSGGOT00000004632	chr11	6866127	6866827	+
ENSGGOG00000014264	ENSGGOT00000014311	chr11	27868039	27868317	+
ENSGGOG00000023114	ENSGGOT00000033401	chr11	122346846	122347721	+
ZNF75D	ENSGGOT00000009014	chr11	75386634	75388162	+
ENSGGOG00000002389	ENSGGOT00000002403	chr11	58939488	58940023	+
OR4A5	ENSGGOT00000025824	chr11	52010059	52010958	+
OR8B4	ENSGGOT00000031791	chr11	122693583	122693965	-
ENSGGOG00000025970	ENSGGOT00000029859	chr11	122501596	122502206	-
RPL12	ENSGGOT00000000652	chr11	36610006	36611017	-
KIAA1191	ENSGGOT00000030429	chr11	99100721	99103131	+
DOK1	ENSGGOT00000006373	chr11	69146798	69148659	-
ENSGGOG00000023605	ENSGGOT00000034420	chr11	121146803	121147436	-
PANK3	ENSGGOT00000028939	chr11	50737517	50738803	+
WTAP	ENSGGOT00000006069	chr11	100393791	100394273	+
SNRPC	ENSGGOT00000012544	chr11	68579220	68579984	-
ENSGGOG00000027606	ENSGGOT00000034661	chr11	85711194	85712458	-
RPS29	ENSGGOT00000007107	chr11	111586754	111586932	-
RPL5	ENSGGOT00000002719	chr11	113841629	113842065	-
ACBD7	ENSGGOT00000015832	chr11	3913389	3913957	+
SRP14	ENSGGOT00000009961	chr11	90844496	90845180	+
PTTG1	ENSGGOT00000016993	chr11	59823988	59824643	-
ST13	ENSGGOT00000030174	chr11	18499860	18501466	+
HIATL1	ENSGGOT00000008520	chr11	117350844	117353741	+
ENSGGOG00000003002	ENSGGOT00000003017	chr11	74863042	74863507	-
DDX39B	ENSGGOT00000006019	chr11	117771182	117772284	-
ENSGGOG00000026540	ENSGGOT00000022974	chr11	87163893	87171813	+
HNRNPA1	ENSGGOT00000003058	chr11	108554378	108555340	-
ENSGGOG00000023277	ENSGGOT00000030240	chr11	83469640	83471046	+
CYCS	ENSGGOT00000026693	chr11	106530057	106531156	-
ZNF732	ENSGGOT00000023822	chr11	35952664	35952840	+
SSU72	ENSGGOT00000004440	chr11	4241130	4241689	-
CDON	ENSGGOT00000013821	chr11	87062750	87063855	+
ENSGGOG00000024842	ENSGGOT00000032706	chr11	1736926	1737231	+
ENSGGOG00000027043	ENSGGOT00000030843	chr11	84650072	84650742	-
ENSGGOG00000024841	ENSGGOT00000032868	chr11	99835652	99836377	+
ENSGGOG00000003002	ENSGGOT00000003017	chr11	100601091	100601563	+
CALCB	ENSGGOT00000000803	chr11	15085529	15086019	+
HNRNPA3	ENSGGOT00000034431	chr11	33118510	33119316	-
ENSGGOG00000012234	ENSGGOT00000012273	chr11	69632685	69633142	+
NCL	ENSGGOT00000024934	chr11	73594419	73594605	+
ENSGGOG00000013672	ENSGGOT00000013725	chr11	25063259	25063723	+
RPL31	ENSGGOT00000030366	chr11	121148826	121149168	+
PIGC	ENSGGOT00000030215	chr11	33613119	33614006	-
SF3A3	ENSGGOT00000013986	chr11	121716932	121718434	-
TUBA4A	ENSGGOT00000030829	chr11	59839131	59840417	+
RPS3A	ENSGGOT00000003197	chr11	64868071	64868535	-
HNRNPK	ENSGGOT00000015558	chr11	43987000	43988802	-
ENSGGOG00000002527	ENSGGOT00000002540	chr11	106396256	106396813	-
DHX9	ENSGGOT00000033173	chr11	82738253	82739951	-
SPIC	ENSGGOT00000033823	chr11	34338606	34339595	-
ENSGGOG00000023651	ENSGGOT00000026627	chr11	53395527	53395829	+
FBLIM1	ENSGGOT00000015244	chr11	46887642	46888216	+
PLS1	ENSGGOT00000002867	chr11	99261841	99266420	-
ZNF85	ENSGGOT00000001761	chr11	60274172	60275540	+
ENSGGOG00000013419	ENSGGOT00000013466	chr11	80405609	80406404	+
OR4A5	ENSGGOT00000025824	chr11	52177202	52178135	+
ENSGGOG00000009460	ENSGGOT00000009498	chr11	25928120	25928428	-
ZNF708	ENSGGOT00000009115	chr11	3317930	3319058	-
ENSGGOG00000006152	ENSGGOT00000006176	chr11	23829547	23834988	+
DDX18	ENSGGOT00000034488	chr11	128606241	128608595	+
SMARCE1	ENSGGOT00000011849	chr11	105056537	105057928	-
TOMM6	ENSGGOT00000015433	chr11	128856744	128857255	-
RAN	ENSGGOT00000015394	chr11	71650949	71651609	+
ENSGGOG00000025365	ENSGGOT00000025237	chr11	68513749	68514151	+
ASNA1	ENSGGOT00000005573	chr11	47802662	47803562	-
ENSGGOG00000027442	ENSGGOT00000032495	chr11	98132935	98133429	+
ENSGGOG00000003002	ENSGGOT00000003017	chr11	6672116	6672600	-
NAA50	ENSGGOT00000006618	chr11	52916010	52916506	-
BOLA3	ENSGGOT00000024913	chr11	100442715	100443252	+
OR10G9	ENSGGOT00000001713	chr11	122145416	122145774	+
SDHC	ENSGGOT00000008050	chr11	17654077	17654409	-
MORF4L1	ENSGGOT00000016883	chr11	14839677	14840612	-
OR4A5	ENSGGOT00000025824	chr11	51426929	51427822	-
NDUFA5	ENSGGOT00000031708	chr11	3277547	3278468	+
HPRT1	ENSGGOT00000026186	chr11	91305919	91314115	-
PPIH	ENSGGOT00000030857	chr11	109815645	109816351	-
COX6A1	ENSGGOT00000014153	chr11	78065051	78065550	+
ENSGGOG00000002374	ENSGGOT00000022652	chr11	5226926	5227150	+
ENSGGOG00000023973	ENSGGOT00000030874	chr11	3350532	3355566	-
ENSGGOG00000017085	ENSGGOT00000017140	chr11	123749701	123761785	+
ENSGGOG00000026216	ENSGGOT00000030197	chr11	64653383	64654250	+
CNN2	ENSGGOT00000026248	chr11	132218909	132220747	-
RPL13A	ENSGGOT00000002948	chr11	14604145	14605098	+
ENSGGOG00000013672	ENSGGOT00000013725	chr11	3942121	3942609	-
RPL37	ENSGGOT00000003256	chr11	64606037	64606355	-
ENSGGOG00000023029	ENSGGOT00000031069	chr11	61001527	61001747	+
COX6C	ENSGGOT00000013818	chr11	2726634	2727024	+
DNAJA2	ENSGGOT00000030571	chr11	34974289	34975195	-
RPS25	ENSGGOT00000030273	chr11	27970070	27970399	+
HNRNPC	ENSGGOT00000032566	chr11	84323825	84326233	+
KDM4D	ENSGGOT00000010138	chr11	92383778	92384846	+
MTRF1L	ENSGGOT00000032418	chr11	111547066	111547712	+
RPS27	ENSGGOT00000029191	chr11	114940118	114940294	-
ENSGGOG00000017043	ENSGGOT00000017101	chr11	6079898	6080712	+
NAE1	ENSGGOT00000006097	chr11	26383880	26385135	+
ENSGGOG00000012234	ENSGGOT00000012273	chr11	110020529	110020931	+
H3F3C	ENSGGOT00000032157	chr11	86820468	86821395	-
EIF2S2	ENSGGOT00000015602	chr11	80020444	80022418	+
ENSGGOG00000026782	ENSGGOT00000032286	chr11	109645256	109645484	-
DNAJB6	ENSGGOT00000004728	chr11	66724214	66724920	-
RPLP2	ENSGGOT00000010828	chr11	105585450	105585833	+
RPL31	ENSGGOT00000030366	chr11	71938200	71938582	+
RPL7A	ENSGGOT00000014494	chr11	45279873	45280834	-
ENSGGOG00000009611	ENSGGOT00000034229	chr11	119512325	119512511	+
KRTAP5-3	ENSGGOT00000029998	chr11	68428336	68428859	+
MTHFD1L	ENSGGOT00000003670	chr11	19119465	19120078	-
CSNK1A1	ENSGGOT00000013974	chr11	100368784	100370122	-
OSBPL9	ENSGGOT00000004812	chr11	88389598	88391501	-
ARHGAP26	ENSGGOT00000007055	chr11	35314845	35315155	+
NDUFA4	ENSGGOT00000001447	chr11	54602718	54602908	-
IDH3G	ENSGGOT00000023271	chr11	21587219	21587874	+
SRD5A3	ENSGGOT00000022663	chr11	56658661	56661574	+
RPL7A	ENSGGOT00000014494	chr11	89435434	89436248	+
PTP4A1	ENSGGOT00000033096	chr11	83713843	83714800	+
HNRNPA1	ENSGGOT00000003058	chr11	71340356	71341659	+
RPS4XP21	ENSGGOT00000029633	chr11	54293907	54294735	-
SCMH1	ENSGGOT00000017248	chr11	26757798	26758029	+
ENSGGOG00000027442	ENSGGOT00000032495	chr11	98135901	98136199	+
YWHAB	ENSGGOT00000004603	chr11	18726845	18730481	-
MRGPRX3	ENSGGOT00000016590	chr11	19200465	19208399	-
ENSGGOG00000006152	ENSGGOT00000006176	chr11	23829547	23834988	+
ENSGGOG00000016395	ENSGGOT00000016448	chr11	68494711	68497787	-
YWHAZ	ENSGGOT00000030733	chr11	56845276	56846685	+
POLR2E	ENSGGOT00000011312	chr11	107784344	107785595	+
ENSGGOG00000027442	ENSGGOT00000032495	chr11	98136569	98137024	+
RPL7A	ENSGGOT00000014494	chr11	30152730	30153564	+
CALCB	ENSGGOT00000000803	chr11	15145350	15147730	-
MOB4	ENSGGOT00000009045	chr11	105308336	105308614	-
ENSGGOG00000027442	ENSGGOT00000032495	chr11	3835824	3836315	-
ENSGGOG00000009371	ENSGGOT00000009410	chr11	17426671	17427593	+
ENSGGOG00000024032	ENSGGOT00000030644	chr11	4691699	4692974	-
OR5T3	ENSGGOT00000015733	chr11	52985892	52986865	+
RPL34	ENSGGOT00000007684	chr11	121131710	121132106	+
KDM4A	ENSGGOT00000028202	chr11	92331341	92332085	+
ENSGGOG00000025853	ENSGGOT00000033502	chr11	86604384	86605945	-
OR8B4	ENSGGOT00000031791	chr11	122592103	122592468	-
ENSGGOG00000026697	ENSGGOT00000022121	chr11	68831321	68831694	-
RPL6	ENSGGOT00000003386	chr11	95035246	95036101	+
ENSGGOG00000025855	ENSGGOT00000029385	chr11	51966995	51969859	+
KRT18	ENSGGOT00000010199	chr11	36454426	36455857	-
RPL34	ENSGGOT00000007684	chr11	17328762	17329120	-
NDUFB11	ENSGGOT00000007892	chr11	89621402	89621933	-
ENSGGOG00000026216	ENSGGOT00000030197	chr11	84126481	84127357	-
SRP19	ENSGGOT00000030920	chr11	180772	182039	-
AKR1B1	ENSGGOT00000011776	chr11	16692437	16693465	-
FUNDC1	ENSGGOT00000024854	chr11	121234939	121235891	-
FAM8A1	ENSGGOT00000028638	chr11	53041975	53043120	-
RPL35A	ENSGGOT00000022888	chr11	124466354	124466627	-
SUMO1	ENSGGOT00000024626	chr11	72936681	72937383	-
ENSGGOG00000003377	ENSGGOT00000003396	chr11	66286491	66286841	-
EEF1A1	ENSGGOT00000023460	chr11	29701221	29702244	+
ENSGGOG00000016736	ENSGGOT00000023351	chr11	44457515	44458467	+
ENSGGOG00000025853	ENSGGOT00000033502	chr11	28208871	28210956	+
PTP4A2	ENSGGOT00000013103	chr11	132491566	132492068	-
ENSGGOG00000028002	ENSGGOT00000027292	chr11	91373906	91375787	-
AMPH	ENSGGOT00000011038	chr11	5312904	5313884	+
HNRNPA1	ENSGGOT00000003058	chr11	5533623	5534568	-
BAK1	ENSGGOT00000028058	chr11	128857936	128860042	-
ZCCHC9	ENSGGOT00000013841	chr11	40738387	40739633	-
ENSGGOG00000002527	ENSGGOT00000002540	chr11	58778866	58779732	-
UBE2D4	ENSGGOT00000022697	chr11	11903967	11904299	-
HSPD1	ENSGGOT00000008306	chr11	103342218	103343814	+
SLC5A4	ENSGGOT00000033475	chr11	122415987	122416569	+
OR4A5	ENSGGOT00000025824	chr11	52017820	52018700	+
CYCS	ENSGGOT00000026693	chr11	54733717	54735087	+
RCOR1	ENSGGOT00000005351	chr11	82618851	82619176	-
RPL7A	ENSGGOT00000014494	chr11	80145153	80145937	+
SAFB	ENSGGOT00000015168	chr11	120691949	120692546	+
MRPS24	ENSGGOT00000005716	chr11	211068	211727	-
RPL9	ENSGGOT00000024819	chr11	81878149	81878817	+
ENSGGOG00000026400	ENSGGOT00000024838	chr11	102525941	102528961	-
C4orf3	ENSGGOT00000006515	chr11	14834004	14834793	-
KDM4D	ENSGGOT00000010138	chr11	92374855	92375476	+
ENSGGOG00000025716	ENSGGOT00000031619	chr11	83574022	83574807	+
ANKRD33B	ENSGGOT00000002542	chr11	87279990	87281488	+
ENSGGOG00000025365	ENSGGOT00000025237	chr11	84140894	84141557	-
GLTP	ENSGGOT00000002187	chr11	18422906	18423428	+
ENSGGOG00000027442	ENSGGOT00000032495	chr11	44202209	44202635	+
H2AFZ	ENSGGOT00000027803	chr11	67269927	67270250	-
ENSGGOG00000022520	ENSGGOT00000030648	chr11	107717162	107717822	+
SEC61B	ENSGGOT00000004225	chr11	48684249	48684810	-
ENSGGOG00000012234	ENSGGOT00000012273	chr11	71759891	71760390	-
ST13	ENSGGOT00000030174	chr11	92246796	92249378	+
ENSGGOG00000026764	ENSGGOT00000029986	chr11	118902023	118902705	-
TCEB2	ENSGGOT00000015358	chr11	128331659	128332011	-
RAC2	ENSGGOT00000010653	chr11	3769242	3769691	-
SNX7	ENSGGOT00000029829	chr11	105401726	105403987	-
OR5T3	ENSGGOT00000015733	chr11	52942367	52943238	-
HMGB3	ENSGGOT00000028763	chr11	84794098	84794660	-
GSPT1	ENSGGOT00000004096	chr11	103949175	103950833	+
ENSGGOG00000010880	ENSGGOT00000010920	chr11	6475197	6475734	-
GNAS	ENSGGOT00000002863	chr11	53446734	53446858	-
RPS16	ENSGGOT00000034029	chr11	61714815	61715189	+
ENSGGOG00000028554	ENSGGOT00000028114	chr11	87560597	87561933	+
ENSGGOG00000024802	ENSGGOT00000023603	chr11	71476766	71477020	+
KRT18	ENSGGOT00000010199	chr11	123282180	123283564	+
HDAC1	ENSGGOT00000011787	chr11	112445110	112447171	+
S100A11	ENSGGOT00000008715	chr11	68405385	68405864	-
ENSGGOG00000006944	ENSGGOT00000006973	chr11	79987844	79988478	+
PCNA	ENSGGOT00000001707	chr11	19515563	19520330	-
TOMM22	ENSGGOT00000013277	chr11	84570153	84571240	-
RPA2	ENSGGOT00000015338	chr11	97804066	97805222	+
HSPE1	ENSGGOT00000023184	chr11	116134149	116134436	-
C1D	ENSGGOT00000022058	chr11	80303314	80303697	-
BCAS2	ENSGGOT00000028285	chr11	80327175	80327842	+
RPL5	ENSGGOT00000002719	chr11	53069570	53070574	+
NAP1L1	ENSGGOT00000003907	chr11	124248923	124250109	+
RPL29	ENSGGOT00000022944	chr11	17390715	17391641	+
ENSGGOG00000015263	ENSGGOT00000029797	chr11	59146886	59149334	+
ENSGGOG00000016395	ENSGGOT00000023344	chr11	1556767	1557405	-
ENSGGOG00000027239	ENSGGOT00000033601	chr11	35280305	35280738	+
WEE2	ENSGGOT00000009650	chr11	36576761	36578363	-
TBC1D12	ENSGGOT00000026056	chr11	6276173	6277151	-
MOB4	ENSGGOT00000009045	chr11	84116150	84116826	-
CDON	ENSGGOT00000013821	chr11	87245066	87250261	+
SAE1	ENSGGOT00000013127	chr11	121113106	121115131	+
MMADHC	ENSGGOT00000030817	chr11	34900964	34902288	-
RPS20	ENSGGOT00000001849	chr11	74807600	74808008	-
RSL24D1	ENSGGOT00000005222	chr11	71479303	71480610	-
SLC25A1	ENSGGOT00000006225	chr11	83208423	83209967	+
CIC	ENSGGOT00000000194	chr11	25212	25550	+
HNRNPC	ENSGGOT00000032566	chr11	82286757	82289801	-
RPL37A	ENSGGOT00000014875	chr11	109670282	109670966	-
RNF181	ENSGGOT00000031324	chr11	122976325	122976805	-
RBMXL3	ENSGGOT00000031662	chr11	7091571	7092715	+
ENSGGOG00000022756	ENSGGOT00000023311	chr12	74304128	74304379	-
ST13	ENSGGOT00000030174	chr12	56168909	56170282	-
ENSGGOG00000008034	ENSGGOT00000025560	chr12	75335070	75335830	+
ENSGGOG00000025381	ENSGGOT00000034560	chr12	66427675	66428768	+
FLNB	ENSGGOT00000010103	chr12	49906032	49906976	+
IER3IP1	ENSGGOT00000033292	chr12	111562808	111564150	-
FAM32A	ENSGGOT00000024071	chr12	48926458	48926718	-
ENSGGOG00000008034	ENSGGOT00000025560	chr12	78710244	78711020	+
FAM120AOS	ENSGGOT00000003365	chr12	13470620	13470842	-
STBD1	ENSGGOT00000010817	chr12	45396242	45398496	+
ATXN7L3	ENSGGOT00000011000	chr12	73128089	73131423	+
CCNG2	ENSGGOT00000000062	chr12	73862703	73863375	-
RPL28	ENSGGOT00000027498	chr12	103654572	103655174	+
ENSGGOG00000025716	ENSGGOT00000031619	chr12	106721865	106722311	+
RPS6	ENSGGOT00000002668	chr12	100523181	100523953	-
UBA52	ENSGGOT00000004652	chr12	115291479	115291860	-
STMN1	ENSGGOT00000022834	chr12	32125666	32126915	-
RPS11	ENSGGOT00000002952	chr12	132959108	132959663	+
RPS27	ENSGGOT00000029191	chr12	62019922	62020171	-
GOT2	ENSGGOT00000005795	chr12	9695713	9697029	+
RPL31	ENSGGOT00000030366	chr12	72223033	72223479	+
ENSGGOG00000026493	ENSGGOT00000024787	chr12	8701302	8701739	+
ENSGGOG00000026299	ENSGGOT00000026584	chr12	112656091	112656537	+
HNRNPA3	ENSGGOT00000006159	chr12	49719024	49720169	-
ANP32A	ENSGGOT00000031505	chr12	46409564	46411240	+
EIF2S3	ENSGGOT00000033754	chr12	10533991	10536612	+
KRT18	ENSGGOT00000010199	chr12	63754191	63755590	-
ENSGGOG00000010880	ENSGGOT00000032501	chr12	52880588	52881435	-
ENSGGOG00000027969	ENSGGOT00000027890	chr12	107396817	107397404	-
NSA2	ENSGGOT00000014413	chr12	93605500	93606281	+
PDCD5	ENSGGOT00000006196	chr12	19678783	19679209	+
ZNF75D	ENSGGOT00000009014	chr12	41798118	41799585	-
FAM173B	ENSGGOT00000014158	chr12	39789345	39790796	-
PABPC4	ENSGGOT00000004026	chr12	58055191	58055988	+
MPHOSPH8	ENSGGOT00000005936	chr12	7644779	7646092	-
IFT57	ENSGGOT00000006838	chr12	28545530	28546242	+
LAMP1	ENSGGOT00000026362	chr12	1873873	1875140	-
LLPH	ENSGGOT00000033537	chr12	12900149	12900927	-
RPL6	ENSGGOT00000003386	chr12	81911038	81911943	+
TMEM242	ENSGGOT00000002127	chr12	61270354	61270542	+
COX5A	ENSGGOT00000024262	chr12	83491571	83492108	+
ENSGGOG00000003002	ENSGGOT00000003017	chr12	41339443	41339965	-
EGLN3	ENSGGOT00000014953	chr12	16139861	16141914	-
TPD52L2	ENSGGOT00000000575	chr12	132871702	132874557	+
FAM60A	ENSGGOT00000015537	chr12	97496555	97497269	+
RPS27	ENSGGOT00000029191	chr12	100725769	100726022	+
ENSGGOG00000013672	ENSGGOT00000013725	chr12	47388602	47389085	-
HSPA8	ENSGGOT00000008418	chr12	110920062	110924555	+
PDRG1	ENSGGOT00000028230	chr12	84405330	84406463	+
RPL18	ENSGGOT00000027736	chr12	4219367	4219899	-
PLEKHA8	ENSGGOT00000006059	chr12	42989067	42990705	-
RPLP2	ENSGGOT00000010828	chr12	32317461	32317779	+
RPL27	ENSGGOT00000032927	chr12	123622496	123622908	-
HSPE1	ENSGGOT00000023184	chr12	126933231	126933521	+
BTBD10	ENSGGOT00000023946	chr12	50770276	50771610	+
AKIRIN1	ENSGGOT00000006080	chr12	79250099	79251031	-
MLF1IP	ENSGGOT00000032169	chr12	25446676	25447859	-
ENSGGOG00000007630	ENSGGOT00000007662	chr12	91929826	91930266	-
NLRP9	ENSGGOT00000031954	chr12	129065222	129065464	+
ENSGGOG00000003002	ENSGGOT00000003017	chr12	24998514	24998991	+
SSB	ENSGGOT00000025158	chr12	42886565	42886999	+
ENSGGOG00000013310	ENSGGOT00000032849	chr12	35078613	35078858	-
HSPE1	ENSGGOT00000023184	chr12	101189716	101190024	-
ENSGGOG00000014628	ENSGGOT00000014678	chr12	120453191	120453727	-
ENSGGOG00000015365	ENSGGOT00000015417	chr12	67928891	67929210	-
ENSGGOG00000016736	ENSGGOT00000024742	chr12	133277970	133278276	+
HSPA8	ENSGGOT00000025513	chr12	4204913	4207302	+
ENSGGOG00000024841	ENSGGOT00000032868	chr12	12905727	12906483	+
ENSGGOG00000006152	ENSGGOT00000006176	chr12	41350969	41352602	-
ZNF726	ENSGGOT00000033920	chr12	78171463	78171996	-
ALG10	ENSGGOT00000030925	chr12	35988757	35994760	+
IQCF1	ENSGGOT00000012508	chr12	42034908	42035473	-
RPL37	ENSGGOT00000003256	chr12	7227246	7227433	+
ENSGGOG00000027689	ENSGGOT00000031730	chr12	52125910	52126103	-
RPL13A	ENSGGOT00000002948	chr12	12932564	12933223	+
PSMC1	ENSGGOT00000010663	chr12	17620981	17621421	-
GPR153	ENSGGOT00000031204	chr12	7022993	7023694	+
METAP1	ENSGGOT00000001531	chr12	38416016	38418045	+
ENSGGOG00000025342	ENSGGOT00000034532	chr12	68193311	68193868	-
ZNF841	ENSGGOT00000002670	chr12	66370531	66370821	-
PRDX6	ENSGGOT00000027489	chr12	94197727	94198181	+
CSDA	ENSGGOT00000029154	chr12	40373073	40373785	-
HTR7	ENSGGOT00000016358	chr12	13062168	13065291	+
ENSGGOG00000025853	ENSGGOT00000033502	chr12	2865922	2868831	-
RARS	ENSGGOT00000009693	chr12	27813790	27815428	+
CENPC1	ENSGGOT00000009840	chr12	88381579	88385982	+
RPL12	ENSGGOT00000000652	chr12	120773101	120773731	+
ENSGGOG00000022686	ENSGGOT00000022960	chr12	30046994	30047406	-
ENSGGOG00000027929	ENSGGOT00000033956	chr12	1706449	1706636	+
ENSGGOG00000023605	ENSGGOT00000034420	chr12	4763345	4763692	-
BOD1	ENSGGOT00000010964	chr12	46465557	46466719	+
NANOGNB	ENSGGOT00000023077	chr12	133111889	133112345	-
SEPW1	ENSGGOT00000012312	chr12	97251904	97252100	+
MINOS1	ENSGGOT00000007380	chr12	48729563	48730208	+
RPS27	ENSGGOT00000029191	chr12	120219237	120219487	+
APOBEC3G	ENSGGOT00000027801	chr12	107775894	107776881	-
KRT8	ENSGGOT00000028417	chr12	67107892	67109407	+
ENSGGOG00000025342	ENSGGOT00000034532	chr12	107187249	107187792	+
TCEB1	ENSGGOT00000030097	chr12	21726720	21727469	-
TTC5	ENSGGOT00000000372	chr12	39619099	39619955	+
DDX55	ENSGGOT00000027321	chr12	11548486	11550174	+
RPL30	ENSGGOT00000005530	chr12	37788412	37788832	-
HNRNPA1	ENSGGOT00000003058	chr12	52346712	52347673	+
TUBA3C	ENSGGOT00000013320	chr12	47127515	47129261	-
RPS27	ENSGGOT00000029191	chr12	40425020	40425273	-
POLR2K	ENSGGOT00000024899	chr12	47547856	47548353	+
ENSGGOG00000022930	ENSGGOT00000029468	chr12	17196329	17197933	+
ENSGGOG00000003002	ENSGGOT00000003017	chr12	56433360	56433854	+
ENSGGOG00000027442	ENSGGOT00000032495	chr12	97776200	97776670	-
ENSGGOG00000014707	ENSGGOT00000014757	chr12	74552803	74553482	+
ENSGGOG00000028474	ENSGGOT00000031140	chr12	46755563	46755908	-
ENSGGOG00000003002	ENSGGOT00000003017	chr12	75286471	75286941	-
SLC9A7	ENSGGOT00000008859	chr12	97637823	97640205	-
PCNP	ENSGGOT00000032587	chr12	111218971	111222425	-
RPL14	ENSGGOT00000029138	chr12	94222745	94223401	+
MESDC2	ENSGGOT00000025651	chr12	43301616	43307392	+
ENSGGOG00000008940	ENSGGOT00000008976	chr12	74891673	74892010	+
RPL35A	ENSGGOT00000022888	chr12	33295169	33295522	+
ENSGGOG00000024375	ENSGGOT00000028257	chr12	11168495	11169317	-
ATP6V1F	ENSGGOT00000001114	chr12	46018498	46018857	+
ENSGGOG00000007847	ENSGGOT00000007875	chr12	25771317	25771545	-
GOT2	ENSGGOT00000005795	chr12	16717956	16720612	+
AK3	ENSGGOT00000034362	chr12	128995515	128999970	-
YWHAQ	ENSGGOT00000001577	chr12	54990165	54992731	+
ENSGGOG00000008034	ENSGGOT00000025560	chr12	63182872	63183659	-
NOP10	ENSGGOT00000001070	chr12	74592374	74592845	+
ENSGGOG00000010006	ENSGGOT00000010044	chr12	93660036	93660573	+
GCSH	ENSGGOT00000000234	chr12	8359785	8361856	-
ENSGGOG00000023857	ENSGGOT00000033198	chr12	94585477	94585953	-
ST13	ENSGGOT00000030174	chr12	33893777	33895185	+
ENSGGOG00000025853	ENSGGOT00000033502	chr12	94397931	94399027	-
PSMC1	ENSGGOT00000010663	chr12	18927390	18930076	+
NDUFA2	ENSGGOT00000013417	chr12	101835862	101836323	-
DPPA3	ENSGGOT00000013086	chr12	92070200	92070991	+
EEF1A1	ENSGGOT00000023460	chr12	41439344	41440900	+
RPS4XP21	ENSGGOT00000029633	chr12	99260892	99265559	-
ENSGGOG00000009460	ENSGGOT00000009498	chr12	62133149	62133405	-
ENSGGOG00000013672	ENSGGOT00000013725	chr12	14325822	14326559	+
ENSGGOG00000024736	ENSGGOT00000033138	chr12	50122613	50123563	+
ST13	ENSGGOT00000030174	chr12	105449732	105452304	+
ARL2BP	ENSGGOT00000005498	chr12	119871659	119871796	+
NSA2	ENSGGOT00000014413	chr12	93604262	93605043	-
RSL24D1	ENSGGOT00000005222	chr12	61326915	61328263	-
PCNP	ENSGGOT00000032587	chr12	63967811	63969926	-
DNAJC2	ENSGGOT00000004487	chr12	111910132	111911640	+
HADHA	ENSGGOT00000032390	chr12	8874495	8878118	+
TOMM6	ENSGGOT00000015433	chr12	125006168	125006745	-
WBP2	ENSGGOT00000009280	chr12	32651628	32653351	-
TUBA1A	ENSGGOT00000005408	chr12	47082068	47083826	-
ENSGGOG00000003377	ENSGGOT00000003396	chr12	32166375	32166723	+
VTI1B	ENSGGOT00000005648	chr12	51153871	51154465	+
ENSGGOG00000024774	ENSGGOT00000027149	chr12	64081209	64082060	-
RPL35A	ENSGGOT00000022888	chr12	47817720	47818122	+
SRP14	ENSGGOT00000009961	chr12	6627693	6628351	+
RPL13A	ENSGGOT00000002948	chr12	3159477	3160630	-
MRPS25	ENSGGOT00000011043	chr12	62755247	62756076	-
ENSGGOG00000022054	ENSGGOT00000032699	chr12	32365467	32366034	+
RPL31	ENSGGOT00000030366	chr12	109969367	109970199	+
DAD1	ENSGGOT00000023220	chr12	25283158	25283498	-
CMC1	ENSGGOT00000012450	chr12	32427787	32428141	+
ENSGGOG00000028141	ENSGGOT00000033853	chr12	120379342	120379688	-
ENSGGOG00000025381	ENSGGOT00000034560	chr12	91914134	91915061	+
RTN4IP1	ENSGGOT00000008290	chr12	74757911	74759389	+
PGD	ENSGGOT00000004778	chr12	74212759	74213924	+
PKP2	ENSGGOT00000027626	chr12	6666785	6669295	+
YPEL5	ENSGGOT00000001474	chr12	95188435	95188805	-
ENSGGOG00000013672	ENSGGOT00000013725	chr12	27973316	27973819	-
ACRC	ENSGGOT00000014931	chr12	9871094	9872007	-
ENSGGOG00000026097	ENSGGOT00000022798	chr12	60923590	60924061	+
UBA52	ENSGGOT00000004652	chr12	124855992	124856201	-
ENSGGOG00000027696	ENSGGOT00000024978	chr12	4666789	4682845	+
ENSGGOG00000024375	ENSGGOT00000028257	chr12	11112934	11113756	-
FAM32A	ENSGGOT00000024071	chr12	126476123	126477281	-
SLC25A3	ENSGGOT00000034510	chr12	111556283	111557369	+
ST13	ENSGGOT00000030174	chr12	105455518	105458665	+
A1YFA4_9PRIM	ENSGGOT00000026734	chr12	19345495	19345820	-
FAM114A2	ENSGGOT00000007229	chr12	87144211	87145416	-
SRSF11	ENSGGOT00000005805	chr12	19565700	19567393	+
AP3S1	ENSGGOT00000016950	chr12	12503450	12503824	-
OSTF1	ENSGGOT00000011971	chr12	114238036	114239873	+
APOO	ENSGGOT00000001208	chr12	63455994	63456872	+
ENSGGOG00000011570	ENSGGOT00000011619	chr12	93508345	93509564	-
Q8HZI0_9PRIM	ENSGGOT00000014115	chr12	20209439	20211168	+
KRT19	ENSGGOT00000016957	chr12	93916691	93917768	+
ENSGGOG00000027662	ENSGGOT00000022746	chr12	8352675	8354050	-
MTCH2	ENSGGOT00000008321	chr12	91541464	91542412	+
RACGAP1	ENSGGOT00000002591	chr12	42876725	42879624	-
RCOR2	ENSGGOT00000016126	chr12	93200329	93201519	+
ENSGGOG00000028602	ENSGGOT00000025180	chr12	94795759	94797385	+
ENSGGOG00000009067	ENSGGOT00000009104	chr12	65641363	65641814	-
NAP1L1	ENSGGOT00000003907	chr12	33151517	33153818	-
ENSGGOG00000025342	ENSGGOT00000034532	chr12	68194418	68194975	-
RPS11	ENSGGOT00000002952	chr12	62708198	62708964	+
ENSGGOG00000025381	ENSGGOT00000034560	chr12	9265250	9265891	-
RPL31	ENSGGOT00000030366	chr12	120305985	120306396	-
DENR	ENSGGOT00000005589	chr12	74685920	74686776	+
NAA20	ENSGGOT00000004267	chr12	23394211	23394799	-
EEF1A1	ENSGGOT00000023460	chr12	19717819	19719524	-
ATP6V1E1	ENSGGOT00000015080	chr12	62645675	62646479	-
IGF2BP2	ENSGGOT00000015095	chr12	40013955	40014931	+
CLTA	ENSGGOT00000013202	chr12	7806369	7806804	+
MYO10	ENSGGOT00000032792	chr12	88243882	88244556	-
RPL37	ENSGGOT00000003256	chr12	45981620	45981866	-
RAB13	ENSGGOT00000025370	chr12	54059215	54060308	-
HNRNPAB	ENSGGOT00000011738	chr12	10150883	10152141	+
ENSGGOG00000023944	ENSGGOT00000023644	chr12	78785699	78786164	-
DSTN	ENSGGOT00000009046	chr12	7082019	7082681	+
RPS4XP21	ENSGGOT00000029633	chr12	1768041	1768856	-
HNRNPA1	ENSGGOT00000003058	chr12	9265902	9266078	+
MRPL21	ENSGGOT00000012168	chr12	66537132	66537541	+
ERO1L	ENSGGOT00000012983	chr12	46107543	46107930	+
RPS3	ENSGGOT00000006549	chr12	60280047	60280716	-
ENSGGOG00000026629	ENSGGOT00000025380	chr12	17198048	17199101	+
RPS27	ENSGGOT00000029191	chr12	23008180	23008395	+
DYNLRB1	ENSGGOT00000029508	chr12	5753317	5753951	+
ENSGGOG00000022686	ENSGGOT00000022960	chr12	91149606	91150085	+
ENSGGOG00000016736	ENSGGOT00000024742	chr12	2863082	2863448	+
ENSGGOG00000027606	ENSGGOT00000034661	chr12	7768767	7769629	+
KRT19	ENSGGOT00000016957	chr12	9363228	9364170	+
CELF4	ENSGGOT00000013969	chr12	103522641	103523849	-
ENSGGOG00000008793	ENSGGOT00000008832	chr12	113401229	113401510	+
ENSGGOG00000000784	ENSGGOT00000000789	chr12	75610616	75611194	-
PIGA	ENSGGOT00000007327	chr12	99839192	99843219	+
LRRC34	ENSGGOT00000028963	chr12	22854206	22857867	+
MKRN1	ENSGGOT00000022320	chr12	86653674	86655401	-
TPT1	ENSGGOT00000001697	chr12	9392493	9393046	-
OTUD4	ENSGGOT00000002476	chr12	3944063	3945284	+
ENSGGOG00000025897	ENSGGOT00000024972	chr12	51174027	51175221	+
ENSGGOG00000013702	ENSGGOT00000028138	chr12	111132584	111133006	+
ENSGGOG00000024841	ENSGGOT00000032868	chr12	57244276	57245001	+
RPL29	ENSGGOT00000022944	chr12	28929957	28930561	-
ENSGGOG00000003002	ENSGGOT00000003017	chr12	60030894	60031324	+
RSL24D1	ENSGGOT00000005222	chr12	67247173	67248365	+
ENSGGOG00000008034	ENSGGOT00000025560	chr12	19327954	19328767	+
CISD1	ENSGGOT00000031680	chr12	40382507	40383158	-
RPS4XP21	ENSGGOT00000029633	chr12	99260892	99265559	-
ENSGGOG00000026912	ENSGGOT00000029685	chr12	57277391	57278256	-
BRI3	ENSGGOT00000009686	chr12	25333535	25333788	-
C20orf30	ENSGGOT00000030103	chr12	37251539	37251825	-
ENSGGOG00000002818	ENSGGOT00000002835	chr12	4440297	4440774	-
PAFAH1B2	ENSGGOT00000030300	chr12	96909075	96909749	-
RPS6	ENSGGOT00000002668	chr12	131757615	131758712	+
ENSGGOG00000009874	ENSGGOT00000009913	chr12	9476597	9476929	-
OSBPL9	ENSGGOT00000004812	chr12	64891009	64896506	-
PLAC8	ENSGGOT00000007497	chr12	132247109	132247697	-
ENSGGOG00000023605	ENSGGOT00000034420	chr12	13080086	13080432	-
ARF1	ENSGGOT00000011307	chr12	56587446	56588909	+
ZNF273	ENSGGOT00000029628	chr12	56152089	56153284	+
C1orf114	ENSGGOT00000027937	chr12	4724580	4726018	-
ENSGGOG00000028002	ENSGGOT00000025176	chr12	46104849	46105556	-
WDR12	ENSGGOT00000023913	chr12	83262449	83263922	-
ENSGGOG00000023605	ENSGGOT00000034420	chr12	3568077	3568424	+
ENSGGOG00000026764	ENSGGOT00000009543	chr12	28075980	28076476	+
MRPL40	ENSGGOT00000012375	chr12	65726906	65727539	+
ENSGGOG00000027442	ENSGGOT00000032495	chr12	31268875	31269126	+
PSMC1	ENSGGOT00000010663	chr12	17618734	17620315	-
ENSGGOG00000010909	ENSGGOT00000010950	chr12	47211841	47215325	+
SLC9A7	ENSGGOT00000008859	chr12	97630588	97632970	+
ENSGGOG00000003002	ENSGGOT00000003017	chr12	12670041	12671579	-
ENSGGOG00000004382	ENSGGOT00000004402	chr12	51032988	51057081	+
ENSGGOG00000023944	ENSGGOT00000023644	chr12	48330038	48330503	+
PPIA	ENSGGOT00000029232	chr12	45239862	45240512	-
THEM4	ENSGGOT00000008150	chr12	22287321	22288783	+
RPL30	ENSGGOT00000005530	chr12	106358987	106359294	+
FGFR1OP2	ENSGGOT00000032673	chr12	47335228	47336955	+
HSPE1	ENSGGOT00000023184	chr12	10816929	10817231	+
DNAJC1	ENSGGOT00000011955	chr12	72870268	72870544	+
ECHDC2	ENSGGOT00000009080	chr12	27172039	27173033	+
ST13	ENSGGOT00000030174	chr12	101084858	101085187	-
EEF1A1	ENSGGOT00000023460	chr12	96054811	96057154	-
RPL13	ENSGGOT00000028091	chr12	7081532	7081909	+
UBA52	ENSGGOT00000004652	chr12	124855764	124855942	-
ENSGGOG00000025506	ENSGGOT00000026380	chr12	7803910	7804649	-
MRPS7	ENSGGOT00000007675	chr12	15964614	15965957	+
RPL31	ENSGGOT00000006457	chr12	99183358	99183722	-
KRT18	ENSGGOT00000010199	chr12	104387118	104388490	-
TBCCD1	ENSGGOT00000023496	chr12	54477785	54480143	-
ENSGGOG00000027606	ENSGGOT00000034661	chr12	61022990	61023980	+
RPL31	ENSGGOT00000030366	chr12	32259853	32260029	-
SUCLG2	ENSGGOT00000024465	chr12	93630599	93631796	+
DDX23	ENSGGOT00000015310	chr12	50750484	50752924	+
NDUFA5	ENSGGOT00000031708	chr12	126545213	126546671	+
PSMB3	ENSGGOT00000007098	chr12	53714191	53714830	-
TM2D3	ENSGGOT00000011639	chr12	84625698	84626339	-
ENSGGOG00000025012	ENSGGOT00000030337	chr12	33418526	33419756	+
FAHD2B	ENSGGOT00000031967	chr12	69158812	69159727	+
RPL7A	ENSGGOT00000014494	chr12	111890167	111891019	-
SLC25A13	ENSGGOT00000005837	chr12	31722547	31723001	+
FXR1	ENSGGOT00000022213	chr12	40160054	40162581	-
ENSGGOG00000015648	ENSGGOT00000015705	chr12	26169431	26170991	+
RPL7A	ENSGGOT00000014494	chr12	37178104	37178940	-
RSL24D1	ENSGGOT00000005222	chr12	97980376	97981608	+
ENSGGOG00000024375	ENSGGOT00000028257	chr12	11036471	11037296	-
PDCD2	ENSGGOT00000030160	chr12	107388694	107389399	-
IMMP1L	ENSGGOT00000014951	chr12	112619397	112620071	+
ENSGGOG00000015123	ENSGGOT00000015192	chr12	6455749	6455994	-
SUPT16H	ENSGGOT00000002262	chr12	16602610	16605453	-
ENSGGOG00000022686	ENSGGOT00000022960	chr12	91165416	91165895	-
ENSGGOG00000003002	ENSGGOT00000003017	chr12	64388396	64388883	+
FBXO3	ENSGGOT00000023868	chr12	18649863	18651723	+
ENSGGOG00000003002	ENSGGOT00000003017	chr12	75273180	75273670	+
STX8	ENSGGOT00000006429	chr12	12830226	12830677	-
YWHAQ	ENSGGOT00000001577	chr12	75232156	75234515	+
ENSGGOG00000008703	ENSGGOT00000008739	chr12	10647966	10655621	-
ENSGGOG00000007002	ENSGGOT00000007030	chr12	106349356	106350494	-
NME1	ENSGGOT00000016582	chr12	120126015	120126229	+
RPL13A	ENSGGOT00000002948	chr12	55851983	55853087	+
OOEP	ENSGGOT00000016886	chr12	62532372	62532959	+
PRB4	ENSGGOT00000033873	chr12	11305322	11305965	-
PARK7	ENSGGOT00000012146	chr12	47548920	47549462	+
KLF17	ENSGGOT00000029996	chr12	60492672	60496219	-
MAPK1IP1L	ENSGGOT00000001429	chr12	106380951	106384797	+
HSPD1	ENSGGOT00000008306	chr12	8226839	8228240	+
RPS6	ENSGGOT00000002668	chr12	131764536	131764968	+
ENSGGOG00000003002	ENSGGOT00000003017	chr12	12200154	12200671	+
MRPL2	ENSGGOT00000010592	chr12	88641800	88642758	+
RPL31	ENSGGOT00000030366	chr12	6599481	6599922	-
EIF3F	ENSGGOT00000011745	chr12	5167556	5168086	-
RWDD1	ENSGGOT00000034668	chr12	75370280	75371224	+
HSPD1	ENSGGOT00000008306	chr12	8229172	8229832	-
C8orf59	ENSGGOT00000033045	chr12	109343853	109344551	-
ENSGGOG00000003002	ENSGGOT00000003017	chr12	122235958	122236815	+
ENSGGOG00000028002	ENSGGOT00000025176	chr12	49105525	49106229	-
HSF2	ENSGGOT00000025084	chr12	53210253	53211681	-
ENSGGOG00000006226	ENSGGOT00000006253	chr12	88810506	88810880	-
ENSGGOG00000003352	ENSGGOT00000032711	chr12	133272563	133273098	-
HMGA1	ENSGGOT00000034253	chr12	109932585	109933599	-
GNAI2	ENSGGOT00000007076	chr12	14400291	14400852	+
ARF1	ENSGGOT00000011307	chr12	120707407	120708430	-
UBE2L3	ENSGGOT00000034530	chr12	20734714	20735405	-
PCNP	ENSGGOT00000032587	chr12	111213335	111214768	-
CRIPT	ENSGGOT00000015114	chr12	73226014	73226633	+
ENSGGOG00000025365	ENSGGOT00000025237	chr12	8671148	8671797	-
SUPT4H1	ENSGGOT00000007261	chr12	8743655	8745138	-
ENSGGOG00000008034	ENSGGOT00000025560	chr12	17349692	17350386	+
MAT2A	ENSGGOT00000004961	chr12	91887130	91888663	+
VDAC2	ENSGGOT00000005895	chr12	9272081	9273266	+
RPL7A	ENSGGOT00000014494	chr12	75212624	75213481	+
PTP4A2	ENSGGOT00000013103	chr12	133174397	133174882	+
HSPD1	ENSGGOT00000008306	chr12	54614135	54615917	+
PSMC6	ENSGGOT00000002166	chr12	66873551	66875109	+
MRPL30	ENSGGOT00000011720	chr12	31891387	31891882	+
OLA1	ENSGGOT00000026670	chr12	53934648	53936909	-
ENSGGOG00000025381	ENSGGOT00000034560	chr12	61529328	61530713	+
ENSGGOG00000010350	ENSGGOT00000010390	chr12	61271714	61272479	+
MRPS18C	ENSGGOT00000008642	chr12	14381222	14381449	+
ENSGGOG00000027606	ENSGGOT00000034661	chr12	6727383	6729075	+
ATP5H	ENSGGOT00000013762	chr12	67044734	67045323	-
RPL34	ENSGGOT00000007684	chr12	19771212	19771645	+
TIMM17B	ENSGGOT00000011470	chr12	17642005	17642802	+
RPS4XP21	ENSGGOT00000029633	chr12	86813420	86819478	+
ENSGGOG00000009875	ENSGGOT00000008547	chr12	58124458	58124902	+
ENSGGOG00000026697	ENSGGOT00000022121	chr12	118533161	118533753	-
TRIP11	ENSGGOT00000000508	chr12	105611042	105614313	+
ENSGGOG00000015545	ENSGGOT00000015599	chr12	35734315	35735498	-
RAB5A	ENSGGOT00000016032	chr12	4757165	4759391	-
ENSGGOG00000022756	ENSGGOT00000023311	chr12	120981237	120981502	+
GSTP1	ENSGGOT00000034150	chr12	53964132	53964522	+
MRS2	ENSGGOT00000009140	chr12	70378484	70380223	-
COPS5	ENSGGOT00000016345	chr12	123340551	123340874	-
ENSGGOG00000023605	ENSGGOT00000034420	chr12	67856728	67857323	+
IPO5	ENSGGOT00000008786	chr12	9573359	9575153	-
ATP5G1	ENSGGOT00000001636	chr12	103912106	103912606	+
KRT5	ENSGGOT00000002828	chr12	50914470	50915806	-
ENSGGOG00000021992	ENSGGOT00000026426	chr12	9748374	9749228	+
SCO1	ENSGGOT00000009082	chr12	46094902	46096719	-
ENSGGOG00000009371	ENSGGOT00000009410	chr12	118015884	118016808	+
UBA52	ENSGGOT00000004652	chr12	124855536	124855714	-
ENSGGOG00000023605	ENSGGOT00000034420	chr12	54124014	54125748	+
SUGP1	ENSGGOT00000003002	chr12	72755725	72757174	+
ENSGGOG00000005673	ENSGGOT00000005701	chr12	24940747	24942137	+
RPL31	ENSGGOT00000030366	chr12	51672655	51673093	-
LSM6	ENSGGOT00000001317	chr12	47724440	47725525	+
COX5B	ENSGGOT00000001150	chr12	47660306	47660768	+
ENSGGOG00000024762	ENSGGOT00000033461	chr12	10978774	10980502	+
PDAP1	ENSGGOT00000023337	chr12	118992138	118993347	+
MYL9	ENSGGOT00000030004	chr12	8076341	8077462	+
FAM213A	ENSGGOT00000013291	chr12	76766595	76767440	-
RPL35A	ENSGGOT00000022888	chr12	119774561	119774962	+
ENSGGOG00000028546	ENSGGOT00000032865	chr12	8976875	8977483	+
ENSGGOG00000003377	ENSGGOT00000013747	chr12	45031614	45032076	-
ENSGGOG00000011507	ENSGGOT00000011553	chr12	42886141	42886560	+
RPL13A	ENSGGOT00000002948	chr12	31660668	31661328	-
PABPC1	ENSGGOT00000006814	chr12	62086059	62087735	+
ENSGGOG00000022756	ENSGGOT00000023311	chr12	67030521	67030758	-
ENSGGOG00000022224	ENSGGOT00000025688	chr12	43745401	43745887	+
SNX5	ENSGGOT00000008998	chr12	100316619	100319995	+
ENSGGOG00000024375	ENSGGOT00000028257	chr12	11014149	11014807	-
MORF4L1	ENSGGOT00000016883	chr12	12245137	12245970	-
UBE2V2	ENSGGOT00000023618	chr12	12305160	12305512	+
RPL31	ENSGGOT00000030366	chr12	32013770	32014115	-
ENSGGOG00000024774	ENSGGOT00000027149	chr12	66954822	66955394	-
PDCL3	ENSGGOT00000022184	chr12	64597491	64598199	-
ENSGGOG00000024802	ENSGGOT00000023603	chr12	86617986	86618280	+
PEA15	ENSGGOT00000031383	chr12	19684753	19685059	-
KRT8	ENSGGOT00000014722	chr12	60135532	60137043	+
CLC	ENSGGOT00000032047	chr13	97463315	97463613	+
SDAD1	ENSGGOT00000006473	chr13	4990771	4992654	+
RPS3A	ENSGGOT00000003197	chr13	8374233	8375061	+
ENSGGOG00000008034	ENSGGOT00000025560	chr13	59714885	59715710	-
RPL34	ENSGGOT00000007684	chr13	32622636	32623067	-
AMMECR1L	ENSGGOT00000014498	chr13	79575471	79581456	+
ENSGGOG00000004111	ENSGGOT00000004131	chr13	89600487	89600804	+
ARF4	ENSGGOT00000000295	chr13	83824733	83826324	-
CASC4	ENSGGOT00000029975	chr13	1166851	1167899	-
PATL2	ENSGGOT00000025357	chr13	62831163	62831399	-
POLR2K	ENSGGOT00000024899	chr13	30306580	30306870	-
BRD7	ENSGGOT00000014879	chr13	77713549	77715353	-
RAN	ENSGGOT00000015394	chr13	2385313	2386638	-
HMGA1	ENSGGOT00000034253	chr13	4850149	4851137	+
COX6C	ENSGGOT00000013818	chr13	27409666	27409966	+
ENSGGOG00000001660	ENSGGOT00000001668	chr13	29932638	29933067	-
UBE2L3	ENSGGOT00000034530	chr13	12269640	12270412	+
ESRRA	ENSGGOT00000001342	chr13	1162294	1164327	-
OGFOD1	ENSGGOT00000002390	chr13	31416341	31418576	-
TATDN2	ENSGGOT00000010188	chr13	4968280	4969454	+
ENSGGOG00000010880	ENSGGOT00000010920	chr13	15960690	15961576	-
FABP5	ENSGGOT00000005989	chr13	34261001	34261331	+
ENSGGOG00000027442	ENSGGOT00000032495	chr13	27605509	27605977	+
STRN	ENSGGOT00000000260	chr13	6802035	6802272	+
VENTX	ENSGGOT00000003356	chr13	66788731	66789254	-
CYCS	ENSGGOT00000026693	chr13	34584426	34585039	-
MOB1A	ENSGGOT00000022056	chr13	68897819	68899056	+
ENSGGOG00000025665	ENSGGOT00000026775	chr13	77716724	77717159	-
HNF4G	ENSGGOT00000008525	chr13	38310508	38314037	-
ENSGGOG00000013672	ENSGGOT00000013725	chr13	78810607	78811095	-
PCNP	ENSGGOT00000032587	chr13	30512208	30514430	-
NUS1	ENSGGOT00000028998	chr13	4623107	4624544	+
ENSGGOG00000026700	ENSGGOT00000031052	chr13	3158163	3158759	+
CYP51A1	ENSGGOT00000011541	chr13	10560922	10566672	-
PEX12	ENSGGOT00000003347	chr13	72897657	72899179	+
PPIA	ENSGGOT00000029232	chr13	90049866	90050590	-
ENSGGOG00000025897	ENSGGOT00000024972	chr13	10446429	10447623	+
ENSGGOG00000026463	ENSGGOT00000028699	chr13	27488110	27488799	-
ENSGGOG00000011990	ENSGGOT00000012053	chr13	34200424	34203395	-
RFESD	ENSGGOT00000031686	chr13	4554325	4554852	+
ENSGGOG00000009874	ENSGGOT00000009913	chr13	64558344	64558661	+
MINOS1	ENSGGOT00000007380	chr13	14349087	14349577	-
TAF1D	ENSGGOT00000034371	chr13	95545901	95546221	+
IPO7	ENSGGOT00000002274	chr13	5917513	5919263	-
EIF1AX	ENSGGOT00000025283	chr13	364537	365158	-
ENSGGOG00000026097	ENSGGOT00000022798	chr13	44761600	44762022	+
ATP5G1	ENSGGOT00000001636	chr13	89842771	89843326	+
GXYLT1	ENSGGOT00000031249	chr13	198279	199124	-
ENSGGOG00000011990	ENSGGOT00000012053	chr13	32129316	32133500	+
ENSGGOG00000025381	ENSGGOT00000034560	chr13	63458328	63459295	-
PPP1R2	ENSGGOT00000026799	chr13	28599986	28603093	-
SLC35E1	ENSGGOT00000016417	chr13	2240672	2243175	+
PLA2G12A	ENSGGOT00000001090	chr13	20887366	20887975	+
SALL4	ENSGGOT00000026698	chr13	94505158	94505579	-
STK25	ENSGGOT00000004290	chr13	70920562	70922450	+
DDX6	ENSGGOT00000016810	chr13	69129076	69130840	+
ENSGGOG00000028548	ENSGGOT00000033728	chr13	81927216	81927942	-
FABP3	ENSGGOT00000014479	chr13	24442182	24442799	-
ENSGGOG00000016736	ENSGGOT00000024742	chr13	6995280	6995617	+
ENSGGOG00000024802	ENSGGOT00000023603	chr13	81602258	81602515	-
NAP1L1	ENSGGOT00000003907	chr13	29929374	29930598	+
ENSGGOG00000003002	ENSGGOT00000003017	chr13	94045462	94045927	-
PARP4	ENSGGOT00000002965	chr13	6712245	6712380	+
FAR1	ENSGGOT00000001188	chr13	73064689	73069288	+
ENSGGOG00000024212	ENSGGOT00000027569	chr13	46951469	46951692	-
PSMD10	ENSGGOT00000002985	chr13	55637188	55637637	+
FKBP1A	ENSGGOT00000028468	chr13	28677623	28681005	+
HNRNPA1	ENSGGOT00000003058	chr13	63468408	63469378	+
TCEB2	ENSGGOT00000015358	chr13	7122977	7123329	-
ENSGGOG00000027442	ENSGGOT00000032495	chr13	35112399	35112908	+
ENSGGOG00000026782	ENSGGOT00000032286	chr13	29460146	29460600	+
RPL7A	ENSGGOT00000014494	chr13	4499504	4499868	+
TAF1D	ENSGGOT00000034371	chr13	80271913	80272091	+
ENSGGOG00000024774	ENSGGOT00000027149	chr13	2600555	2601410	+
BASP1	ENSGGOT00000026542	chr13	4604752	4605892	-
HNRNPA1	ENSGGOT00000003058	chr13	34921387	34921771	+
ENSGGOG00000022686	ENSGGOT00000022960	chr13	54276195	54276660	+
COX7C	ENSGGOT00000012432	chr13	31393572	31393965	-
NOP56	ENSGGOT00000002900	chr13	76480085	76480367	+
CHCHD2	ENSGGOT00000031202	chr13	24257382	24258127	-
ENSGGOG00000028546	ENSGGOT00000032865	chr13	19125932	19126787	-
ENSGGOG00000025897	ENSGGOT00000024972	chr13	43063981	43065172	-
LGMN	ENSGGOT00000008296	chr13	47456258	47457566	-
DDX39A	ENSGGOT00000005443	chr13	4400507	4401780	-
ENSGGOG00000021992	ENSGGOT00000026426	chr13	9530851	9531667	-
ESRRA	ENSGGOT00000001342	chr13	2915186	2917226	+
MRPL3	ENSGGOT00000011173	chr13	872485	873516	-
HSP90AB1	ENSGGOT00000033036	chr13	79897839	79899963	-
ENSGGOG00000028509	ENSGGOT00000024486	chr13	2735458	2735857	-
ENSGGOG00000011990	ENSGGOT00000012053	chr13	32129316	32133500	+
SPTLC1	ENSGGOT00000001673	chr13	60442267	60442429	+
H2AFZ	ENSGGOT00000027803	chr13	82187955	82188341	-
PSMC1	ENSGGOT00000010663	chr13	52446981	52448467	-
ENSGGOG00000003002	ENSGGOT00000003017	chr13	61551574	61552056	+
HSPD1	ENSGGOT00000008306	chr13	19967804	19969487	-
ENSGGOG00000026216	ENSGGOT00000030197	chr13	28630856	28631379	+
RGS17	ENSGGOT00000022476	chr13	23048416	23049097	-
KRR1	ENSGGOT00000013646	chr13	1690319	1692564	-
RPP40	ENSGGOT00000013815	chr13	41646784	41647325	+
ENSGGOG00000026693	ENSGGOT00000032297	chr13	83495667	83496632	+
RPL12	ENSGGOT00000000652	chr13	51185277	51185887	+
TOMM22	ENSGGOT00000013277	chr13	14823605	14824593	-
KRT18	ENSGGOT00000010199	chr13	73123927	73125326	+
RAD17	ENSGGOT00000029963	chr13	31241477	31244198	-
ENSGGOG00000001741	ENSGGOT00000001754	chr13	6534673	6534898	-
ENSGGOG00000006152	ENSGGOT00000006176	chr13	8032474	8035369	+
GYG1	ENSGGOT00000009016	chr13	65692071	65693728	+
UBE2D3	ENSGGOT00000010874	chr13	66894896	66895232	+
CFL1	ENSGGOT00000027491	chr13	82573557	82574333	+
HNRNPA3	ENSGGOT00000006159	chr13	48271674	48272505	-
PARP1	ENSGGOT00000006347	chr13	94238754	94241807	+
USP7	ENSGGOT00000005392	chr13	66028607	66029136	+
IPPK	ENSGGOT00000003943	chr13	2742869	2745737	-
RBM22	ENSGGOT00000012997	chr13	12382063	12384925	-
WASF3	ENSGGOT00000012564	chr13	14328473	14328756	+
DHX9	ENSGGOT00000013592	chr13	59718644	59722436	+
KRTAP21-1	ENSGGOT00000029764	chr13	46224227	46224484	+
CHCHD2	ENSGGOT00000031202	chr13	9926378	9927116	+
FAM206A	ENSGGOT00000004243	chr13	28422625	28424458	+
CIC	ENSGGOT00000028951	chr13	7016843	7017089	-
ENSGGOG00000027442	ENSGGOT00000032495	chr13	74175901	74176333	-
ENSGGOG00000027606	ENSGGOT00000034661	chr13	11128467	11129466	+
PABPC1	ENSGGOT00000006814	chr13	6882265	6883952	+
PPIA	ENSGGOT00000029232	chr13	2596016	2596180	-
RPL34	ENSGGOT00000007684	chr13	2870152	2870282	+
ENSGGOG00000026700	ENSGGOT00000031052	chr13	3154387	3154983	-
RAC1	ENSGGOT00000027517	chr13	23348869	23350597	-
ENSGGOG00000000166	ENSGGOT00000027175	chr13	59662406	59663543	+
ENSGGOG00000025897	ENSGGOT00000024972	chr13	18861861	18863053	-
RPLP1	ENSGGOT00000004003	chr13	5096736	5097338	+
ENSGGOG00000007030	ENSGGOT00000007060	chr13	41115018	41116082	-
TULP3	ENSGGOT00000002609	chr13	79963770	79964533	-
ATP8A2	ENSGGOT00000003071	chr13	14329094	14329981	+
CDKN2AIPNL	ENSGGOT00000004370	chr13	21844203	21844693	-
ENSGGOG00000022792	ENSGGOT00000022730	chr13	12397761	12398908	+
CSNK1A1	ENSGGOT00000033776	chr13	19031691	19032946	-
LAMTOR3	ENSGGOT00000001140	chr13	18845946	18847193	+
ST13	ENSGGOT00000030174	chr13	32417058	32418772	+
CASC4	ENSGGOT00000029975	chr13	1169924	1170972	-
ENSGGOG00000025586	ENSGGOT00000031423	chr13	11162000	11162157	-
ENSGGOG00000007847	ENSGGOT00000007875	chr13	85351889	85352247	-
TET1	ENSGGOT00000011869	chr13	70751037	70757131	-
MAPK6	ENSGGOT00000004023	chr13	24144118	24146810	-
STAR	ENSGGOT00000005814	chr13	47800637	47802500	-
ENSGGOG00000025381	ENSGGOT00000034560	chr13	76342731	76343572	-
RPS20	ENSGGOT00000001849	chr13	8828759	8829209	-
ENSGGOG00000002389	ENSGGOT00000002403	chr13	13807951	13808804	+
RNF6	ENSGGOT00000006596	chr13	22663529	22667298	+
PSMA6	ENSGGOT00000013251	chr13	80499103	80500025	+
IPMK	ENSGGOT00000008827	chr13	4536329	4537538	-
NUS1	ENSGGOT00000028998	chr13	28607776	28609189	-
RPL13A	ENSGGOT00000002948	chr13	36732534	36733193	-
HNRNPA1	ENSGGOT00000003058	chr13	2587559	2588878	-
SP3	ENSGGOT00000011743	chr13	72231791	72235211	-
GAMT	ENSGGOT00000029721	chr13	16451904	16452296	-
RPS3	ENSGGOT00000006549	chr13	16871525	16871772	+
RHOT1	ENSGGOT00000032489	chr13	308031	308326	-
NUS1	ENSGGOT00000028998	chr13	6122727	6123773	+
ENSGGOG00000023529	ENSGGOT00000028516	chr13	33428364	33428919	-
CDK2AP1	ENSGGOT00000009606	chr13	44371589	44372705	-
AKR1B1	ENSGGOT00000011776	chr13	27834496	27835806	-
PPIA	ENSGGOT00000029232	chr13	1799590	1800162	-
UTP14A	ENSGGOT00000034060	chr13	34319901	34322258	+
FTH1	ENSGGOT00000033839	chr13	4391424	4392342	-
ENSGGOG00000023277	ENSGGOT00000030240	chr13	3206195	3207102	+
SMARCE1	ENSGGOT00000011849	chr13	26728268	26729653	+
SNX19	ENSGGOT00000025279	chr13	358989	363830	-
PSME2	ENSGGOT00000016079	chr13	30964226	30964942	+
ENSGGOG00000002521	ENSGGOT00000023864	chr13	23226708	23227125	-
ENSGGOG00000003002	ENSGGOT00000003017	chr13	55298284	55298744	+
ENSGGOG00000028002	ENSGGOT00000027292	chr13	17150161	17152282	+
ARL2BP	ENSGGOT00000005498	chr13	18716708	18719181	+
ENSGGOG00000023713	ENSGGOT00000031311	chr13	17003516	17004931	+
ENSGGOG00000008034	ENSGGOT00000025560	chr13	87948772	87949546	+
ENSGGOG00000028546	ENSGGOT00000032865	chr13	49778641	49778851	-
ENSGGOG00000025381	ENSGGOT00000034560	chr13	50836659	50838233	-
[truncated: 5,707 more rows]

## Sheet: Orangutan
Putative parental gene	Putative transcript	Chromosome	Start	End	Strand
LOC100452608	XM_002819876	chr1	65859660	65861928	+
VHL	NM_001132918	chr1	95196522	95196947	+
LOC100461759	XM_002833772	chr1	19934187	19935277	+
ACTB	NM_001133354	chr1	25739320	25740818	+
LOC100450806	XM_002813909	chr1	210684799	210685791	-
LOC100436308	XM_002823310	chr1	46337554	46338286	-
TSPAN12	NM_001134021	chr1	112585440	112587289	+
LOC100444292	XM_002824332	chr1	220612601	220614512	-
LOC100450806	XM_002813909	chr1	187725111	187726102	-
LOC100457174	XM_002828199	chr1	192322524	192323308	-
LOC100447857	XM_002824111	chr1	173115027	173115546	-
LOC100446383	XM_002809184	chr1	528385	529049	-
COX7C	NM_001133613	chr1	47535901	47536312	+
NIF3L1	XM_002812732	chr1	62828103	62829197	+
FDPS	NM_001132148	chr1	38339501	38340654	+
PSMD2	NM_001132415	chr1	9190169	9192122	+
LOC100450664	XM_002812325	chr1	161149738	161149928	+
LOC100458415	XM_002832460	chr1	101925979	101932074	+
UBA52	NM_001131235	chr1	221679649	221680149	-
LOC100462331	XM_002815008	chr1	100806638	100807769	-
ACTG1	XM_002827940	chr1	20231393	20232960	+
LOC100448165	XM_002815046	chr1	97513952	97514332	-
LOC100452577	XM_002817340	chr1	194864269	194865071	-
LOC100434008	XM_002832045	chr1	71585759	71586083	+
PRDX3	NM_001133712	chr1	201754778	201755680	+
LOC100444074	XM_002827492	chr1	91630650	91631142	-
LOC100441668	XM_002816219	chr1	77666918	77667081	-
LOC100451268	XM_002824503	chr1	184963408	184965074	-
LOC100432952	XM_002826893	chr1	106241864	106242329	-
LOC100432210	XM_002828710	chr1	1893842	1894529	+
LOC100459156	XM_002818292	chr1	171533571	171535084	-
DKFZP459C1112	NM_001135478	chr1	148595363	148596904	+
LOC100447618	XM_002823390	chr1	71823890	71824310	+
CCDC25	NM_001132732	chr1	190389640	190391670	-
LOC100447857	XM_002824111	chr1	25440050	25441142	-
LOC100458130	XM_002812572	chr1	106327270	106327893	-
LOC100436986	XM_002829561	chr1	8679389	8679719	+
CYCS	NM_001131167	chr1	100700962	100702149	-
HNRNPA3	NM_001131794	chr1	147618466	147620370	-
CLNS1A	NM_001132968	chr1	99803225	99803937	+
LOC100444359	XM_002832235	chr1	128834023	128834946	-
LOC100447957	XM_002819312	chr1	50599842	50600761	-
LOC100444151	XM_002822326	chr1	74296833	74297352	+
TRNT1	XM_002813502	chr1	88094683	88097356	-
LOC100447857	XM_002824111	chr1	110852936	110853504	-
LOC100435733	XM_002813113	chr1	203389030	203389425	-
AURKA	XM_002830444	chr1	29455286	29457256	+
LOC100438722	XM_002831359	chr1	99427006	99429356	+
LOC100458276	XM_002829942	chr1	139925684	139926740	-
LOC100451686	XM_002829002	chr1	2048766	2049635	+
LOC100435992	XM_002816085	chr1	72467368	72467839	-
RPL7	NM_001132408	chr1	118614515	118615327	-
LOC100443674	XM_002822424	chr1	80042163	80044483	-
LOC100451341	XM_002832388	chr1	108167283	108167481	+
LOC100446782	XM_002812024	chr1	142061768	142062527	-
LOC100459940	XM_002824078	chr1	10592303	10592619	+
KRT18	XM_002823298	chr1	116594227	116595581	+
LOC100444359	XM_002832235	chr1	136162548	136164002	+
LOC100436308	XM_002823310	chr1	185857838	185858445	-
RAN	NM_001135810	chr1	119219092	119219770	-
LOC100449933	XM_002812323	chr1	9320974	9321615	-
LOC100457876	XM_002810717	chr1	148992390	148993483	+
LOC100451666	XM_002811559	chr1	124387916	124388799	-
LOC100435953	XM_002812297	chr1	89926464	89928923	+
FTH1	NM_001132636	chr1	20977829	20978287	-
LOC100434965	XM_002810273	chr1	106206156	106206450	-
SHMT1	NM_001131150	chr1	186058145	186060551	+
LOC100449860	XM_002817820	chr1	184930656	184931119	+
LOC100434008	XM_002832045	chr1	115352435	115352812	+
LOC100442833	XM_002810290	chr1	85536738	85538149	-
GNL3	XM_002813644	chr1	153655053	153655801	-
LOC100453979	XM_002821501	chr1	219366495	219367118	+
LOC100451060	XM_002815160	chr1	100823042	100825535	-
LOC100447618	XM_002823390	chr1	177776405	177776842	-
ATP6V0E1	NM_001132177	chr1	182289362	182290388	-
LOC100434008	XM_002832045	chr1	219111567	219111988	-
RAD1	NM_001132774	chr1	92338239	92339231	+
HMGN2	NM_001132303	chr1	20075567	20076796	-
LOC100437061	XM_002823312	chr1	35354153	35354546	+
COX6C	NM_001131865	chr1	164079751	164080128	+
LOC100440185	XM_002829911	chr1	37115255	37115826	-
HNRNPA3	NM_001131794	chr1	114786909	114790339	-
LOC100456000	XM_002816820	chr1	147850484	147851014	-
ACTG1	XM_002827943	chr1	124877585	124879272	-
LOC100440806	XM_002815798	chr1	35411887	35413153	+
LOC100446442	XM_002815519	chr1	175887105	175887497	-
LOC100441753	XM_002813310	chr1	176776990	176777228	+
LOC100446771	XM_002811143	chr1	99531459	99544934	-
LOC100455475	XM_002826946	chr1	44575278	44576364	-
LOC100449224	XM_002826800	chr1	197216262	197216751	-
LOC100448165	XM_002815046	chr1	223965396	223966060	-
LOC100457174	XM_002828198	chr1	51427948	51428816	-
LOC100435637	XM_002816772	chr1	47938085	47939528	+
LOC100434126	XM_002831800	chr1	38052126	38052527	-
LOC100461296	XM_002810189	chr1	98743631	98743963	-
LOC100448851	XM_002827064	chr1	40363332	40364149	+
LOC100441222	XM_002822816	chr1	134491020	134491566	+
CCNJ	XM_002821023	chr1	136049046	136050940	-
LOC100456626	XM_002820343	chr1	127893361	127894150	+
LOC100448643	XM_002829042	chr1	141868550	141869384	-
HNRNPF	XM_002820658	chr1	188057465	188059900	-
LOC100445133	XM_002809704	chr1	177909113	177909452	-
GOT2	NM_001131416	chr1	77887484	77890174	+
KIAA1191	NM_001132816	chr1	19951077	19954016	+
LOC100441222	XM_002822816	chr1	108572100	108572652	-
LOC100446234	XM_002819405	chr1	101877774	101881810	+
LOC100434573	XM_002822859	chr1	151722992	151723298	-
LOC100449465	XM_002827501	chr1	110582940	110583198	-
DKFZP468I1320	NM_001135307	chr1	161351970	161352789	-
DNAJB6	NM_001134012	chr1	162129146	162130256	-
LOC100449800	XM_002810233	chr1	119826466	119834094	-
EWSR1	XM_002830979	chr1	84968887	84971065	+
LOC100455274	XM_002832510	chr1	107349871	107353393	-
LOC100432222	XM_002814627	chr1	198722938	198723655	+
LOC100450806	XM_002813909	chr1	166147805	166148421	-
LOC100447944	XM_002817568	chr1	66935797	66944151	+
KIF2C	XM_002810910	chr1	157591969	157592673	-
AIMP1	NM_001133035	chr1	78142158	78142550	+
GOT2	NM_001131416	chr1	174349518	174351312	-
MAP7	NM_001133034	chr1	187248827	187250652	+
LOC100444074	XM_002827492	chr1	221652051	221652214	-
LOC100446234	XM_002819405	chr1	102154743	102157004	+
LOC100435992	XM_002816085	chr1	210742961	210743480	-
LOC100456626	XM_002820343	chr1	43664017	43664900	-
LOC100432602	XM_002830572	chr1	184490655	184490970	-
LOC100445214	XM_002819306	chr1	98148533	98149245	+
ST13	NM_001133649	chr1	39824818	39826351	+
LOC100441222	XM_002822816	chr1	111443178	111443731	-
GDI2	NM_001131829	chr1	157014595	157015192	-
DNAJA1	NM_001133630	chr1	126583347	126584203	-
LOC100455383	XM_002815222	chr1	135872966	135874103	-
QRSL1	XM_002817204	chr1	27350273	27351281	+
LOC100455344	XM_002810960	chr1	23331919	23333065	+
LOC100442423	XM_002833610	chr1	115756099	115756375	-
CCNT2	XM_002812435	chr1	117262731	117270441	+
LOC100444720	XM_002831897	chr1	127824713	127825145	-
LOC100456000	XM_002816820	chr1	189733066	189733564	-
LOC100448502	XM_002827125	chr1	40949932	40951648	-
LOC100449224	XM_002826800	chr1	178524726	178525700	+
LOC100444005	XM_002818199	chr1	164471188	164471628	-
LOC100448154	XM_002829101	chr1	139455519	139456487	-
LOC100453979	XM_002821501	chr1	165569046	165570051	+
RPL23	NM_001131307	chr1	150414932	150415411	-
LOC100447984	XM_002823503	chr1	28081111	28081882	+
LOC100449391	XM_002816653	chr1	33674489	33675276	+
LOC100452577	XM_002817340	chr1	65357299	65358070	+
LOC100453144	XM_002825527	chr1	144372509	144373657	+
LOC100447857	XM_002824111	chr1	187940089	187940836	-
HSPA5	NM_001133455	chr1	191431434	191433965	-
LOC100434008	XM_002832045	chr1	229599140	229599452	+
GAPDH	NM_001132295	chr1	35022023	35023110	-
HIGD1A	NM_001133602	chr1	116874375	116875666	-
LOC100452126	XM_002823341	chr1	59293522	59293813	+
LOC100446828	XM_002831858	chr1	132266792	132267999	-
LOC100433926	XM_002820230	chr1	203391960	203392892	-
MTIF2	XM_002812022	chr1	102394674	102396246	+
RPL7L1	NM_001131135	chr1	119768286	119770605	-
LOC100436565	XM_002809575	chr1	25958406	25958843	+
LOC100449578	XM_002812322	chr1	97426281	97426608	-
SCAMP1	NM_001134112	chr1	132326928	132334557	-
LOC100449932	XM_002827180	chr1	18237	18764	-
C5orf15	NM_001133331	chr1	128159444	128161603	+
LOC100432176	XM_002809152	chr1	83610882	83611341	-
HMGN2	NM_001132303	chr1	65756864	65758015	-
LOC100450664	XM_002812325	chr1	16404381	16404653	+
LOC100443823	XM_002813129	chr1	48269903	48270501	-
LOC100451012	XM_002824710	chr1	13200822	13216104	+
LOC100448362	XM_002825272	chr1	90440015	90440545	-
LOC100459564	XM_002822846	chr1	1864020	1867202	+
LOC100451341	XM_002832388	chr1	106254177	106256172	+
LOC100437716	XM_002827935	chr1	23536241	23536707	-
ADH5	XM_002814989	chr1	149555068	149556461	-
LOC100433926	XM_002820230	chr1	221533580	221534171	-
LOC100446782	XM_002812024	chr1	142066205	142066598	-
LOC100457477	XM_002819220	chr1	74643081	74644296	-
LOC100447857	XM_002824111	chr1	220347238	220347680	+
LOC100460433	XM_002823747	chr1	38567747	38568244	-
LOC100452577	XM_002817340	chr1	135964082	135971334	-
LOC100434346	XM_002826589	chr1	35413853	35415015	+
LOC100454915	XM_002832413	chr1	184110644	184111318	-
FTH1	NM_001132636	chr1	192622892	192623776	-
LOC100448165	XM_002815046	chr1	82976930	82977599	-
LOC100453774	XM_002813787	chr1	176800778	176801156	-
LOC100432929	XM_002823304	chr1	78575230	78576290	+
LOC100435989	XM_002815643	chr1	22177794	22178486	-
LOC100442728	XM_002827821	chr1	186170905	186171713	-
LOC100453979	XM_002821501	chr1	50003310	50003910	-
RPL7L1	NM_001131135	chr1	142546156	142548148	+
LOC100434960	XM_002824792	chr1	196690442	196691292	+
RPL7	NM_001132408	chr1	147961998	147962835	+
MKRN1	XM_002818532	chr1	187160063	187162784	+
LOC100456191	XM_002825536	chr1	21486629	21487485	+
LOC100438090	XM_002828584	chr1	21467269	21467633	+
FEN1	XM_002821673	chr1	137508138	137510104	-
UQCRB	NM_001131904	chr1	88830991	88831388	+
LOC100442423	XM_002833610	chr1	18984345	18984589	+
LOC100444005	XM_002818199	chr1	139210827	139211284	+
SUMO1	NM_001133060	chr1	82251278	82252185	-
LOC100446589	XM_002818266	chr1	31482585	31483174	+
LOC100460133	XM_002815885	chr1	70405882	70408092	-
LOC100441668	XM_002816219	chr1	85426232	85426395	-
LOC100442705	XM_002825510	chr1	199017445	199018894	+
AKR1D1	XM_002818505	chr1	83685432	83686898	-
LOC100444063	XM_002811136	chr1	45684664	45686302	+
LOC100448362	XM_002825272	chr1	8372434	8372965	-
ACP1	NM_001131343	chr1	15814333	15815659	+
BCAS2	NM_001132157	chr1	128098646	128099838	+
LOC100452064	XM_002830309	chr1	79772843	79774788	-
LOC100432176	XM_002809152	chr1	22181349	22181886	-
LOC100452608	XM_002819876	chr1	37303796	37306735	-
LOC100451745	XM_002820269	chr1	178955973	178957543	-
LOC100448362	XM_002825272	chr1	47391792	47392275	-
LOC100436654	XM_002819180	chr1	132293465	132297031	-
LOC100454665	XM_002815621	chr1	199253936	199254553	-
LOC100444073	XM_002812482	chr1	161346352	161347209	+
LOC100452363	XM_002820462	chr1	7184640	7187845	-
LOC100439536	XM_002827752	chr1	50433979	50435631	-
LOC100433071	XM_002809388	chr1	21170826	21171163	+
LOC100434067	XM_002810117	chr1	192611811	192612070	-
LOC100456626	XM_002820343	chr1	82579719	82580572	+
LOC100431972	XM_002813043	chr1	116816033	116816699	-
GALNT11	XM_002818698	chr1	163863520	163865407	+
LOC100447618	XM_002823390	chr1	41416242	41416678	+
LOC100457024	XM_002811571	chr1	65417414	65419248	+
SRP14	NM_001131937	chr1	79764375	79764945	+
PFDN5	NM_001132155	chr1	26978164	26978721	+
PHB2	NM_001132131	chr1	96040007	96041354	-
LOC100454236	XM_002809556	chr1	22202268	22203563	+
LOC100449932	XM_002827180	chr1	218200787	218201083	+
LOC100434629	XM_002814164	chr1	174502675	174504701	-
LOC100453979	XM_002821501	chr1	178620861	178621880	+
ZNF383	XM_002829131	chr1	67601869	67602038	-
LOC100447756	XM_002826797	chr1	30872523	30873120	+
LOC100460288	XM_002834758	chr1	27408801	27409165	+
LOC100448105	XM_002821871	chr1	139551097	139551864	+
LOC100448165	XM_002815046	chr1	49450678	49451080	-
DNAJC7	NM_001132671	chr1	166044254	166045921	+
LOC100449932	XM_002827179	chr1	218493891	218494227	+
PRKRIR	XM_002822262	chr1	8537438	8540676	+
LOC100444858	XM_002834246	chr1	46257354	46260686	-
MATR3	NM_001135438	chr1	122461583	122463634	-
LOC100447857	XM_002824111	chr1	182348738	182349261	+
CLK3	XM_002825668	chr1	1106681	1108102	+
LOC100441487	XM_002823320	chr1	119163676	119165014	+
LOC100444359	XM_002832235	chr1	86962683	86964322	-
LOC100458854	XM_002811928	chr1	214333165	214333551	-
LOC100452126	XM_002823341	chr1	47392429	47392748	-
CCDC55	XM_002827202	chr1	151280090	151282556	-
LOC100451159	XM_002826864	chr1	14230350	14230764	-
LOC100433298	XM_002833975	chr1	178397993	178398838	-
LOC100447857	XM_002824111	chr1	134371718	134372233	+
LOC100449932	XM_002827180	chr1	128303803	128304034	-
LOC100444815	XM_002815036	chr1	177378442	177378903	-
ITGB1BP1	NM_001133221	chr1	57554076	57554840	-
KIAA0494	XM_002810872	chr1	195113330	195115085	-
PGAM1	NM_001133692	chr1	220341914	220342700	-
LOC100442485	XM_002813312	chr1	116946043	116946304	-
LOC100448362	XM_002825272	chr1	127527641	127528147	+
SSBP1	NM_001133766	chr1	207010980	207011710	-
RPS19	NM_001132617	chr1	115071180	115071634	-
NEFH	XM_002830990	chr1	111414996	111418058	+
RIMKLB	XM_002822869	chr1	30549233	30551011	+
LOC100433926	XM_002820230	chr1	195185884	195186447	-
LOC100437805	XM_002823238	chr1	179016971	179017476	-
LOC100444005	XM_002818199	chr1	202208058	202208665	-
LOC100445794	XM_002828468	chr1	68410176	68410495	-
PTMA	NM_001132923	chr1	49474318	49475493	-
DKFZP459K227	NM_001135400	chr1	69741308	69745546	+
LOC100441222	XM_002822816	chr1	108503139	108503603	-
LOC100452126	XM_002823341	chr1	127527141	127527475	+
LOC100460623	XM_002832466	chr1	21375920	21376177	-
LDHA	NM_001133310	chr1	13796738	13798449	-
SLC39A14	XM_002818877	chr1	13923544	13929513	-
LOC100460191	XM_002824466	chr1	40891159	40893366	-
LOC100460670	XM_002823095	chr1	178525307	178525661	+
LOC100451745	XM_002820269	chr1	90677942	90679396	-
LOC100442385	XM_002830828	chr1	187145632	187146960	-
RPL41	NM_001131169	chr1	186543650	186544064	-
BANF1	NM_001131955	chr1	76187333	76188082	+
PABPC4	XM_002811001	chr1	161842265	161842924	-
LOC100460133	XM_002815885	chr1	34506691	34508429	-
LOC100444840	XM_002818477	chr1	4015946	4016738	+
LOC100448825	XM_002824173	chr1	153580499	153580959	-
LOC100446828	XM_002831858	chr1	198791120	198792300	+
LOC100449933	XM_002812323	chr1	161149738	161150419	+
CEP57	XM_002822371	chr1	77654894	77657038	+
LOC100449578	XM_002812322	chr1	228837551	228837877	-
LOC100438492	XM_002819034	chr1	96564104	96564570	+
ACTG1	XM_002827943	chr1	47426188	47428067	-
LOC100439798	XM_002827351	chr1	111013035	111013416	-
LOC100447857	XM_002824111	chr1	208546893	208547758	-
LOC100457024	XM_002811569	chr1	44024536	44024999	+
C10orf84	NM_001132528	chr1	52693038	52694697	+
LOC100434748	XM_002815186	chr1	177497568	177498213	-
LOC100449728	XM_002830841	chr1	188984466	188985788	+
QRSL1	XM_002817204	chr1	82722276	82723914	+
LOC100434008	XM_002832045	chr1	204514925	204515299	-
ST13	NM_001133649	chr1	147331279	147333510	-
LOC100437399	XM_002818469	chr1	88053834	88055442	-
KRT18	XM_002823298	chr1	67731574	67732958	+
LOC100456626	XM_002820343	chr1	184247346	184248228	+
PLIN2	NM_001132484	chr1	97660550	97662400	+
LOC100450806	XM_002813909	chr1	91101653	91102645	+
PRKAR1A	NM_001131355	chr1	136692485	136696295	-
LOC100447989	XM_002809481	chr1	183219553	183220007	+
LOC100431339	XM_002812736	chr1	119276807	119277224	+
HDAC1	NM_001132266	chr1	29053175	29055565	-
ENO1	NM_001132989	chr1	12997769	12999637	-
FTH1	NM_001132636	chr1	111373674	111374418	+
XRCC6	NM_001133416	chr1	29397669	29399685	+
LOC100459316	XM_002823679	chr1	46028044	46028429	-
COIL	XM_002827350	chr1	142302348	142305000	+
LOC100441119	XM_002810388	chr1	161011231	161011569	+
LOC100439774	XM_002810206	chr1	208683230	208683604	-
LOC100457024	XM_002811569	chr1	214060476	214060934	+
HDLBP	NM_001133967	chr1	109364894	109366017	-
LOC100454640	XM_002813022	chr1	71279005	71279769	-
LOC100447986	XM_002824236	chr1	57501230	57502653	+
WDR48	NM_001132164	chr1	174744628	174745703	+
LOC100449860	XM_002817820	chr1	208110862	208111307	+
LOC100446151	XM_002810343	chr1	213745855	213751767	-
LOC100435967	XM_002828449	chr1	122268704	122269375	+
LOC100439798	XM_002827351	chr1	167268015	167268419	-
LOC100449224	XM_002826799	chr1	114544886	114545446	+
PEBP1	NM_001133443	chr1	51706152	51707952	+
SAPS3	NM_001133796	chr1	140384117	140384411	+
LOC100435733	XM_002813112	chr1	48205731	48206251	+
LOC100457973	XM_002822065	chr1	101031709	101033928	-
LOC100461690	XM_002812166	chr1	50453169	50454705	-
LOC100439093	XM_002816701	chr1	127199553	127199975	+
LOC100435637	XM_002816772	chr1	94369669	94370882	-
HMGN3	NM_001131745	chr1	99170759	99171559	-
TMSB4X	NM_001132861	chr1	187577878	187578454	+
LOC100447051	XM_002815358	chr1	77522411	77528899	-
LOC100440806	XM_002815798	chr1	35405161	35405751	+
LOC100444720	XM_002831897	chr1	188782700	188783138	+
EPHA8	XM_002811328	chr1	207533070	207536088	-
LOC100442485	XM_002813312	chr1	203850890	203852033	+
LOC100440929	XM_002831303	chr1	218409664	218412632	-
LOC100431869	XM_002816193	chr1	46985713	46997235	-
LOC100431846	XM_002828907	chr1	203177910	203178522	-
LOC100450713	XM_002817921	chr1	134882403	134883025	+
LOC100456626	XM_002820343	chr1	106471150	106472001	+
C2orf64	XM_002811679	chr1	118031838	118032569	-
LOC100431880	XM_002832522	chr1	217050049	217055059	-
LOC100433298	XM_002833975	chr1	95670010	95670691	-
NDUFA5	NM_001131860	chr1	118462705	118464349	+
LOC100447857	XM_002824111	chr1	199176541	199177085	+
CHMP5	NM_001131981	chr1	46405123	46406349	+
LOC100444518	XM_002823848	chr1	98315570	98316608	-
EIF2S2	NM_001134174	chr1	113760387	113761687	-
LOC100445959	XM_002817917	chr1	21940828	21949683	-
LOC100434008	XM_002832045	chr1	204516689	204517070	-
LOC100457500	XM_002821997	chr1	85575308	85575797	-
LOC100437399	XM_002818469	chr1	203153613	203155194	+
SMU1	XM_002819705	chr1	94438985	94440616	+
LOC100444005	XM_002818199	chr1	82972425	82972808	-
LOC100452126	XM_002823341	chr1	8373124	8373416	-
ACTA2	NM_001133342	chr1	11481119	11481845	-
RPL7	NM_001132408	chr1	221664611	221665359	+
LOC100453022	XM_002810548	chr1	99530842	99531202	-
RPL7	NM_001132408	chr1	221701428	221702104	-
LOC100437216	XM_002825257	chr1	134140844	134141888	+
LOC100446442	XM_002815519	chr1	4454243	4454607	+
LOC100438107	XM_002815142	chr1	43269926	43270202	-
EEF1A1	NM_001133439	chr1	50978246	50980132	-
LOC100457137	XM_002809614	chr1	55675484	55675773	-
UBA5	NM_001132564	chr1	22354619	22355395	+
ZMYM4	XM_002811070	chr1	195137765	195137934	-
FDPS	NM_001132148	chr1	62980913	62982042	-
ACTG1	XM_002827943	chr1	136589693	136590552	+
LOC100445031	XM_002811901	chr1	167828465	167829793	-
LOC100442870	XM_002828995	chr1	1858964	1859316	+
LOC100446260	XM_002823188	chr1	182966040	182967506	-
LOC100445932	XM_002829651	chr1	81037300	81038110	-
LOC100433223	XM_002826769	chr1	74685106	74685763	+
LOC100458119	XM_002825606	chr1	8294905	8295360	+
LOC100439879	XM_002823774	chr1	101574602	101575803	-
LOC100449933	XM_002812323	chr1	16404381	16405057	+
LOC100444518	XM_002823848	chr1	29393891	29396812	+
HSP90AA1	XM_002825121	chr1	92935218	92937740	-
LOC100455441	XM_002822389	chr1	31752805	31753280	+
LOC100447857	XM_002824111	chr1	85570247	85570812	-
LOC100450806	XM_002813909	chr1	12603175	12604164	-
SNRPN	NM_001134099	chr1	228200947	228201234	-
PPIP5K2	XM_002815765	chr1	153509933	153511123	+
LOC100449860	XM_002817820	chr1	18449284	18449744	+
DKFZP459C1112	NM_001135478	chr1	189138062	189138506	+
LOC100449932	XM_002827180	chr1	188950808	188951362	-
LOC100449224	XM_002826800	chr1	140009074	140010067	-
LOC100451758	XM_002823607	chr1	204518343	204518647	-
LOC100462542	XM_002828101	chr1	185838850	185839396	+
LOC100456626	XM_002820343	chr1	222417055	222418408	+
LOC100437324	XM_002810641	chr1	149738523	149739466	+
LOC100444720	XM_002831898	chr1	135597758	135598109	+
LOC100449932	XM_002827180	chr1	14270015	14270464	-
LOC100444720	XM_002831898	chr1	50109534	50109899	-
ARL8B	NM_001133089	chr1	202191518	202194729	+
SUMO1	NM_001133060	chr1	91050401	91051580	-
LOC100456626	XM_002820343	chr1	92168176	92169064	+
EIF2S3	NM_001132403	chr1	222281400	222286592	-
LOC100453144	XM_002825527	chr1	144374608	144374882	+
B3GALNT1	NM_001133914	chr1	71639355	71640993	-
KRT18	XM_002823298	chr1	10887265	10888648	-
LOC100442714	XM_002811475	chr1	107140577	107141966	+
LOC100452608	XM_002819876	chr1	8480225	8481559	+
LOC100461759	XM_002833772	chr1	79849155	79854250	+
LOC100434008	XM_002832045	chr1	10305921	10306300	+
LOC100450790	XM_002826677	chr1	59640370	59640664	-
LOC100447618	XM_002823390	chr1	76033412	76033833	+
LOC100460133	XM_002815885	chr1	93768192	93769898	+
LOC100444005	XM_002818199	chr1	120792285	120792736	-
LOC100441787	XM_002816097	chr1	79710968	79713889	-
HSPA8	NM_001132311	chr1	1799433	1801629	-
MATR3	NM_001135438	chr1	122463635	122465564	+
LOC100459377	XM_002815689	chr1	185768113	185769196	+
RPL41	NM_001131169	chr1	106785748	106786181	+
LOC100431880	XM_002832522	chr1	217385999	217386268	+
RPL41	NM_001131169	chr1	166166554	166166971	-
LOC100449932	XM_002827179	chr1	56562136	56562517	+
LOC100433884	XM_002830680	chr1	216929330	216929950	-
LOC100452126	XM_002823341	chr1	90440706	90440990	-
PKM2	NM_001133611	chr1	113677113	113679360	-
LOC100450731	XM_002834093	chr1	201279911	201280151	+
LOC100449932	XM_002827180	chr1	7326488	7326998	-
LOC100460095	XM_002826449	chr1	214195850	214196243	+
PTGES3	NM_001133615	chr1	139742978	139744384	+
RPP40	XM_002816381	chr1	4414512	4414685	-
TXN	NM_001132431	chr1	160880437	160881107	+
ARF4	NM_001131824	chr1	145464829	145465731	+
LOC100454262	XM_002827081	chr1	31920717	31921097	-
LOC100462413	XM_002810913	chr1	25274925	25275619	+
LOC100436572	XM_002810580	chr1	76057440	76058179	-
2015-09-02	NM_001131495	chr1	122665187	122666591	-
CLIC4	NM_001131088	chr1	11437012	11441784	+
LOC100439879	XM_002823774	chr1	7412118	7413026	-
CHMP1A	NM_001133168	chr1	202652303	202653316	+
LOC100444433	XM_002827493	chr1	151944261	151944910	-
LOC100438818	XM_002828655	chr1	8661346	8661843	-
LOC100441222	XM_002822816	chr1	136706022	136706520	-
LOC100451767	XM_002824661	chr1	112253822	112254795	-
TUBB2A	NM_001132525	chr1	176725772	176728120	-
LOC100432952	XM_002826893	chr1	108153020	108153474	-
EEF1A1	NM_001133439	chr1	52743736	52745960	-
LOC100450713	XM_002817921	chr1	214861321	214862096	-
LOC100456086	XM_002811379	chr1	115320608	115321783	-
HSPD1	NM_001133614	chr1	196341275	196348824	-
LOC100462101	XM_002831792	chr1	209839550	209840243	-
RIOK2	XM_002815755	chr1	189848799	189849237	+
LOC100461388	XM_002820098	chr1	106578124	106579439	+
ACTN4	NM_001133814	chr1	192390715	192391858	-
DLST	XM_002824946	chr1	153445195	153449582	+
LOC100456626	XM_002820343	chr1	29250321	29250681	-
LOC100436251	XM_002832173	chr1	139866777	139869066	+
AP2B1	NM_001132862	chr1	124555518	124557828	-
KRT18	XM_002823298	chr1	35354158	35355526	-
LOC100447791	XM_002815565	chr1	60429756	60433467	+
LOC100432372	XM_002830679	chr1	93203141	93204587	+
LOC100445176	XM_002830479	chr1	29229549	29233183	-
LOC100452305	XM_002830048	chr1	119503791	119505983	+
LOC100451341	XM_002832388	chr1	107368443	107370452	-
LOC100441753	XM_002813310	chr1	23599022	23606328	-
LOC100432135	XM_002818232	chr1	136231545	136232055	+
DNAJB6	NM_001134012	chr1	25074040	25074733	+
DCTN5	NM_001133368	chr1	82807093	82810442	-
LOC100437061	XM_002823312	chr1	116595193	116595586	-
GAPDH	NM_001132295	chr1	108571808	108571975	+
LOC100434008	XM_002832045	chr1	135505107	135505515	+
RBM3	NM_001131261	chr1	79314878	79315793	-
LOC100449932	XM_002827180	chr1	21147147	21147663	+
LOC100452577	XM_002817340	chr1	65359199	65362332	+
LOC100450664	XM_002812325	chr1	9321460	9321615	-
CCT8	NM_001132213	chr1	106450449	106452306	-
LOC100431371	XM_002816267	chr1	38768395	38769613	-
LOC100452123	XM_002821252	chr1	161232245	161234896	+
LOC100459523	XM_002818220	chr1	161005214	161007401	+
SVIP	NM_001133041	chr1	131179298	131179711	-
LOC100446442	XM_002815519	chr1	223667689	223668004	+
LOC100451093	XM_002818866	chr1	107332830	107334292	-
LOC100451012	XM_002824710	chr1	192082598	192082865	+
HMGCS1	NM_001134036	chr1	9359344	9362492	-
LOC100439685	XM_002829753	chr1	67735833	67736570	+
LOC100432952	XM_002826893	chr1	198779147	198779528	+
LOC100457477	XM_002819219	chr1	136071970	136074315	-
HPCAL4	NM_001132222	chr1	197323668	197324041	-
HIGD1A	NM_001133602	chr1	176653680	176655223	+
LOC100449932	XM_002827180	chr1	221617177	221617464	-
LOC100431371	XM_002816268	chr1	85755731	85756447	-
LOC100456626	XM_002820343	chr1	82616549	82617220	-
LOC100432976	XM_002829423	chr1	18256918	18257365	+
LOC100436565	XM_002809575	chr1	203143875	203144094	-
ACTG1	XM_002827943	chr1	203025464	203026487	-
TXN	NM_001132431	chr1	115878357	115878743	-
LOC100436801	XM_002819523	chr1	226464097	226464533	+
LOC100448394	XM_002829302	chr1	100059698	100060225	-
PTPN2	XM_002828010	chr1	72125611	72127494	+
LOC100434569	XM_002822178	chr1	85294684	85295964	+
LOC100448165	XM_002815046	chr1	23472872	23473261	+
LOC100451758	XM_002823607	chr1	45828100	45828498	-
LOC100458119	XM_002825606	chr1	79252156	79252380	+
GAPDH	NM_001132295	chr1	197826789	197827958	+
NDUFAF4	NM_001133438	chr1	76100628	76102759	+
LOC100457402	XM_002826215	chr1	214478018	214479885	-
LOC100451030	XM_002812326	chr1	39786614	39787093	-
LOC100459156	XM_002818292	chr1	112320937	112322581	-
LOC100441680	XM_002817316	chr1	5596712	5597481	+
LOC100432952	XM_002826893	chr1	107382672	107383320	+
HIGD1A	NM_001133602	chr1	67695114	67696686	-
HSD17B7	XM_002809865	chr1	1202462	1203694	-
SLC25A39	XM_002827435	chr1	47506205	47507618	-
LOC100432952	XM_002826893	chr1	101998219	101998683	+
LOC100435637	XM_002816772	chr1	79655622	79656531	+
LOC100447854	XM_002823854	chr1	201951219	201953345	+
WDR82P1	XM_002813662	chr1	137284979	137288714	+
LOC100434074	XM_002811523	chr1	86980596	86981574	-
SNW1	NM_001134049	chr1	150325442	150327459	-
LOC100450806	XM_002813909	chr1	70893081	70894028	-
LOC100431602	XM_002828638	chr1	159439709	159440662	-
LOC100453022	XM_002810548	chr1	147452610	147452965	+
LOC100460721	XM_002829478	chr1	199190883	199191048	+
LOC100449448	XM_002825175	chr1	206523531	206524951	+
LOC100455755	XM_002831393	chr1	138871872	138872941	+
TXNDC17	NM_001131417	chr1	202601813	202602168	-
LOC100446383	XM_002809184	chr1	626103	627031	-
LOC100441364	XM_002824696	chr1	97799387	97800458	+
LOC100461830	XM_002830267	chr1	4783112	4784985	+
ELL2	XM_002815753	chr1	93287882	93291642	+
LOC100438053	XM_002809106	chr1	208992715	208994376	-
LOC100447857	XM_002824111	chr1	189762789	189763410	+
LOC100433781	XM_002833811	chr1	109475872	109477420	+
LOC100437203	XM_002824569	chr1	80770337	80771808	+
LOC100449475	XM_002828409	chr1	189979657	189980527	-
LOC100446130	XM_002822565	chr1	38802972	38803419	-
LOC100454916	XM_002832509	chr1	362563	363533	+
LOC100442423	XM_002833610	chr1	183156456	183156732	-
LOC100459897	XM_002818391	chr1	156990063	156990411	-
DNAJC19	NM_001131255	chr1	177499083	177499238	+
OXCT1	NM_001133195	chr1	190602620	190603290	-
LOC100447087	XM_002819309	chr1	76880205	76880464	+
LOC100438090	XM_002828584	chr1	37084824	37085125	+
ZNF131	NM_001133905	chr1	130880621	130880974	-
LOC100455365	XM_002813023	chr1	71278485	71278909	-
LOC100448825	XM_002824173	chr1	82208226	82208685	-
PRIM1	XM_002823409	chr1	1984703	1986041	-
LOC100431846	XM_002828907	chr1	197225517	197226125	-
LOC100443314	XM_002823439	chr1	122957131	122958233	-
LOC100455274	XM_002832510	chr1	106360314	106362765	-
LOC100433148	XM_002832102	chr1	108987282	108988895	+
SEC63	NM_001133135	chr1	131116593	131123634	-
FDPS	NM_001132148	chr1	38340997	38341457	+
CNN2	NM_001131129	chr1	84436252	84437765	-
ATP5G2	NM_001132206	chr1	40857283	40857921	+
ADH5	XM_002814989	chr1	9164052	9165500	-
DDX56	NM_001134039	chr1	90375732	90377908	-
LOC100439798	XM_002827351	chr1	29585007	29585393	+
MFF	NM_001132919	chr1	215244622	215245937	+
LOC100432952	XM_002826893	chr1	79410775	79411259	+
LOC100450806	XM_002813909	chr1	173449752	173450738	+
LOC100454681	XM_002817928	chr1	184927094	184927683	+
LOC100431450	XM_002812577	chr1	106326285	106327230	-
LOC100440873	XM_002825097	chr1	181744566	181745341	-
LOC100436956	XM_002811183	chr1	201838773	201839748	-
GAPDH	NM_001132295	chr1	178062762	178063823	+
LOC100439601	XM_002819184	chr1	112605769	112606582	-
LOC100441119	XM_002810388	chr1	140027509	140027810	-
LOC100435992	XM_002816085	chr1	43486945	43487433	+
LOC100451745	XM_002820269	chr1	136745754	136748017	+
FKBP8	XM_002828935	chr1	47864815	47866399	-
WDR48	NM_001132164	chr1	174749294	174753212	+
LOC100434126	XM_002831800	chr1	48910011	48910425	-
LOC100434958	XM_002824726	chr1	192382443	192385089	+
LOC100451745	XM_002820269	chr1	71675889	71677646	-
LOC100448394	XM_002829302	chr1	100027654	100028177	-
LOC100436051	XM_002821339	chr1	175199772	175200045	-
LOC100448825	XM_002824173	chr1	207182416	207183063	-
LOC100433071	XM_002809391	chr1	136057428	136057578	+
ZNF668	XM_002826366	chr1	1776472	1778522	-
LOC100441787	XM_002816097	chr1	79721054	79721602	-
UBE2V2	NM_001133103	chr1	193948136	193950376	+
LOC100462542	XM_002828101	chr1	71618229	71619769	+
LOC100461296	XM_002810189	chr1	98728113	98728468	-
LOC100446956	XM_002818143	chr1	177584620	177587015	+
PIGP	NM_001133929	chr1	167269049	167269696	-
LARP7	XM_002815074	chr1	46839104	46839682	+
LOC100442728	XM_002827821	chr1	203039213	203040416	-
LOC100444840	XM_002818477	chr1	25149899	25151242	-
COX6C	NM_001131865	chr1	136796182	136796481	-
NAP1L4	NM_001131974	chr1	111632938	111635279	+
DYNC1LI2	NM_001131476	chr1	1279045	1280609	-
PPP2CA	XM_002815887	chr1	189140782	189143452	+
EIF2C3	XM_002811057	chr1	202699026	202699389	-
LOC100439093	XM_002816701	chr1	90508927	90509295	-
LOC100437805	XM_002823238	chr1	170565386	170565924	-
LOC100443766	XM_002834196	chr1	150947269	150947443	+
LOC100448362	XM_002825272	chr1	59293965	59294484	+
RPE	NM_001133183	chr1	202599717	202601333	-
LOC100449224	XM_002826800	chr1	179485580	179486523	-
LOC100440925	XM_002815714	chr1	89778750	89780329	+
LOC100461759	XM_002833772	chr1	179412989	179414019	+
ST13	NM_001133649	chr1	119775386	119777150	-
SDCCAG3	XM_002820389	chr1	75903164	75905271	+
LOC100440491	XM_002822024	chr1	39175159	39179993	+
LOC100437805	XM_002823238	chr1	113162920	113163475	+
SRP14	NM_001131937	chr1	79768625	79769185	+
LOC100431869	XM_002816193	chr1	203146633	203148394	-
LOC100446828	XM_002831858	chr1	56121494	56122701	-
TRMT2B	NM_001131134	chr1	66024774	66026543	-
LOC100434981	XM_002826370	chr1	171361073	171361659	+
LOC100462000	XM_002818838	chr1	112596207	112598829	-
LOC100442839	XM_002810805	chr1	129082143	129082717	-
PSAT1	XM_002819891	chr1	150029563	150031739	+
ATP6AP2	NM_001133365	chr1	53217088	53219014	-
LOC100450497	XM_002819319	chr1	98149246	98150569	+
LOC100437061	XM_002823312	chr1	67732567	67732969	-
LOC100454666	XM_002815682	chr1	215779546	215779994	+
LOC100462101	XM_002831792	chr1	197218859	197219741	+
DNAJC19	NM_001131255	chr1	177499597	177500439	+
LOC100448591	XM_002821304	chr1	206493237	206493768	-
LOC100458851	XM_002826446	chr1	12404570	12404877	+
LOC100447087	XM_002819310	chr1	97622571	97622877	-
LOC100442194	XM_002834409	chr1	62496341	62496541	+
CYCS	NM_001131167	chr1	4559774	4560714	+
LOC100461072	XM_002828205	chr1	203915873	203916422	+
HNRNPC	NM_001132312	chr1	161760035	161761902	+
LOC100433614	XM_002829894	chr1	179989526	179995028	-
LOC100459683	XM_002821776	chr1	135523834	135524520	-
ADH5	XM_002814989	chr1	177587468	177588056	+
LOC100461050	XM_002825066	chr1	97123583	97124016	+
LOC100446240	XM_002819915	chr1	20655470	20656036	-
SSR3	NM_001133831	chr1	151031798	151032541	-
LOC100456706	XM_002817064	chr1	121764162	121764713	+
LOC100453977	XM_002821311	chr1	205280247	205280745	+
LOC100447857	XM_002824111	chr1	181390371	181390862	+
LOC100448608	XM_002824340	chr1	89892966	89893619	+
LOC100456000	XM_002816820	chr1	6860794	6861414	-
LOC100449933	XM_002812323	chr1	228899830	228900973	-
HNRNPA3	NM_001131794	chr1	175751414	175752960	+
LOC100461944	XM_002827389	chr1	197808318	197808676	-
YWHAQ	NM_001131572	chr1	203510264	203510958	-
EIF4A1	NM_001133307	chr1	71659371	71659737	-
LOC100432372	XM_002830679	chr1	67749691	67750907	+
LOC100449095	XM_002811007	chr1	46306010	46306344	+
LOC100436308	XM_002823310	chr1	156134346	156134949	+
LOC100431857	XM_002814626	chr1	147491232	147492495	+
LOC100434008	XM_002832045	chr1	128681154	128681404	-
LOC100459156	XM_002818292	chr1	148607964	148609268	-
SLC2A3	NM_001134117	chr1	164403222	164407015	+
LOC100435491	XM_002815339	chr1	158699629	158700244	+
LOC100439798	XM_002827351	chr1	184253366	184253625	+
CHORDC1	NM_001131646	chr1	158823472	158825522	-
ACTB	NM_001133354	chr1	151349898	151351835	+
LOC100431880	XM_002832522	chr1	217219370	217223313	+
DPY19L4	NM_001132612	chr1	197734	200911	+
LOC100432610	XM_002816195	chr1	135409685	135410150	+
LOC100438954	XM_002814519	chr1	18560416	18563473	-
CHM	NM_001131522	chr1	7619300	7621053	+
HMGN2	NM_001132303	chr1	221548818	221550288	-
LOC100445745	XM_002823255	chr1	99623874	99624366	+
TMC6	XM_002827885	chr1	187163687	187166065	+
LOC100457282	XM_002826691	chr1	208381465	208382171	+
LOC100432048	XM_002822661	chr1	93016673	93018777	-
LOC100434923	XM_002819797	chr1	65493903	65496331	-
LOC100437061	XM_002823312	chr1	10887255	10887657	+
LOC100447857	XM_002824111	chr1	45861723	45862281	+
LOC100434008	XM_002832045	chr1	116613185	116613573	-
LOC100448643	XM_002829042	chr1	141869388	141870990	+
LOC100434163	XM_002833918	chr1	197254307	197254491	+
LOC100438984	XM_002832292	chr1	50120668	50121756	-
LOC100444720	XM_002831898	chr1	140302034	140302409	-
LOC100456626	XM_002820343	chr1	2438418	2438785	+
LOC100436308	XM_002823310	chr1	94425330	94425935	+
LOC100433926	XM_002820230	chr10	124507603	124508207	-
LOC100456812	XM_002815120	chr10	22381856	22382118	+
ST13	NM_001133649	chr10	102291808	102294014	+
LOC100431371	XM_002816267	chr10	72288768	72289532	-
CSTF2	NM_001131639	chr10	84604695	84606550	+
LOC100433223	XM_002826769	chr10	8156923	8157294	-
LOC100453979	XM_002821501	chr10	86596604	86597518	-
LOC100449932	XM_002827180	chr10	101626928	101627454	-
LOC100456768	XM_002824602	chr10	23176397	23176772	+
LOC100450621	XM_002834258	chr10	65990720	65991261	+
LOC100455269	XM_002817060	chr10	6666830	6667249	-
RPL7	NM_001132408	chr10	98034117	98034838	+
LOC100443407	XM_002834195	chr10	99339778	99354694	+
ACP1	NM_001131343	chr10	49117899	49118767	-
LOC100462413	XM_002810913	chr10	119133714	119134350	+
LOC100447742	XM_002825111	chr10	64793808	64794838	+
LOC100441222	XM_002822816	chr10	80441787	80442329	-
LOC100446606	XM_002834375	chr10	123806884	123807321	-
LOC100458119	XM_002825606	chr10	76758599	76759124	+
LOC100450779	XM_002810599	chr10	65594747	65595775	-
LOC100442530	XM_002817381	chr10	66281540	66281943	+
AKR1B10	XM_002818478	chr10	67870965	67872282	-
FAM103A1	NM_001132413	chr10	44498537	44499960	-
LOC100459653	XM_002832907	chr10	124465132	124465506	+
HDAC1	NM_001132266	chr10	92926160	92928464	+
LOC100446130	XM_002822565	chr10	65119207	65119448	+
LOC100436001	XM_002816773	chr10	22787441	22787929	-
LOC100462413	XM_002810913	chr10	119131707	119132343	+
LDHA	NM_001133310	chr10	118404381	118405591	-
CACYBP	NM_001134082	chr10	50464998	50466616	+
LOC100437805	XM_002823238	chr10	43192271	43192834	+
RAB5C	NM_001134057	chr10	60762363	60763803	+
LOC100456626	XM_002820343	chr10	93631326	93632109	+
DKFZP459C0539	NM_001135357	chr10	100217497	100218353	-
LOC100450713	XM_002817921	chr10	42167190	42167587	-
PPIA	NM_001132588	chr10	112860677	112861348	+
ZNF14	NM_001132478	chr10	38707280	38709051	+
LOC100448362	XM_002825272	chr10	44762027	44762555	-
LOC100451824	XM_002831135	chr10	118139000	118139807	+
LOC100437123	XM_002830638	chr10	21429584	21429835	+
EIF4A1	NM_001133307	chr10	90855468	90857462	+
LOC100431869	XM_002816193	chr10	67769227	67769626	-
LOC100461072	XM_002828205	chr10	62136463	62136999	+
PGGT1B	XM_002815792	chr10	55429453	55432425	+
PHB2	NM_001132131	chr10	108858612	108859864	+
TRAF6	XM_002821874	chr10	76698703	76700860	+
LOC100437399	XM_002818468	chr10	8993522	8995328	+
PRPF38A	NM_001131620	chr10	8503118	8504402	+
LOC100447618	XM_002823390	chr10	64491315	64491737	+
RARRES2	NM_001134159	chr10	133346763	133347288	-
LOC100461313	XM_002826959	chr10	65898152	65898579	+
RPE	NM_001133183	chr10	102322368	102324128	+
LOC100440805	XM_002830824	chr10	118059844	118061287	+
CEP164	XM_002822531	chr10	43651941	43652391	-
HSP90AB1	NM_001132972	chr10	10192065	10194646	-
LOC100442530	XM_002817381	chr10	55559643	55560072	-
LOC100461072	XM_002828205	chr10	723809	724358	-
LOC100458854	XM_002811927	chr10	109463845	109464183	-
LOC100448394	XM_002829302	chr10	124049977	124050479	-
LOC100447618	XM_002823390	chr10	122794359	122794795	-
NUP35	XM_002812652	chr10	25150442	25151938	+
LOC100444624	XM_002819763	chr10	110860472	110861142	-
LOC100450806	XM_002813909	chr10	60822397	60823382	-
LOC100442423	XM_002833610	chr10	33290404	33290656	-
LOC100433926	XM_002820230	chr10	116653421	116653874	-
LOC100444720	XM_002831898	chr10	13769389	13769781	-
LOC100450779	XM_002810599	chr10	132847664	132849482	-
LOC100450779	XM_002810599	chr10	13640099	13641293	-
LOC100443024	XM_002818538	chr10	66651183	66652189	-
LOC100446828	XM_002831858	chr10	119475337	119475984	-
LOC100459113	XM_002813518	chr10	87079276	87082030	+
TLK2	XM_002827688	chr10	38153958	38157003	-
YWHAZ	NM_001133140	chr10	104770610	104774296	+
FTH1	NM_001132636	chr10	17687316	17687739	+
LOC100432372	XM_002830679	chr10	122499674	122500527	+
LOC100439601	XM_002819184	chr10	10658584	10659146	+
LOC100454838	XM_002823732	chr10	26502438	26503463	-
LOC100436308	XM_002823310	chr10	67841067	67841671	+
LOC100458865	XM_002813222	chr10	85384076	85384767	+
LOC100439798	XM_002827351	chr10	121281462	121281841	+
RPA2	NM_001131890	chr10	54018830	54020369	+
RNMTL1	XM_002826794	chr10	22321268	22321837	+
LOC100434008	XM_002832045	chr10	59884374	59884765	+
DKFZP459C1112	NM_001135478	chr10	19826166	19828524	+
NRBF2	NM_001133516	chr10	6086249	6089101	+
LOC100436308	XM_002823310	chr10	8883732	8884340	+
LOC100444359	XM_002832235	chr10	109780118	109781706	+
LOC100453808	XM_002817704	chr10	104769568	104770283	-
LOC100433926	XM_002820230	chr10	67741629	67742382	-
RPL15	NM_001134220	chr10	114336545	114337263	+
COX10	NM_001133552	chr10	13730221	13730993	-
LOC100456414	XM_002822642	chr10	59774603	59775645	+
ATXN1L	XM_002826605	chr10	44444193	44444767	+
LOC100456706	XM_002817064	chr10	9096683	9097164	+
LOC100446736	XM_002821004	chr10	93790895	93791129	-
LOC100433926	XM_002820230	chr10	96289214	96290120	-
LOC100449860	XM_002817820	chr10	129896340	129896773	-
LOC100440461	XM_002818191	chr10	5448223	5449270	+
SAR1A	NM_001133372	chr10	125935475	125936185	+
LOC100446841	XM_002832705	chr10	89782247	89782660	+
LOC100462413	XM_002810913	chr10	100743058	100743750	+
LOC100447857	XM_002824111	chr10	10494739	10494989	+
LOC100455365	XM_002813023	chr10	44820728	44820947	-
LOC100455344	XM_002810960	chr10	91615640	91616065	-
RAB11A	NM_001133957	chr10	92651083	92653892	-
ACTB	NM_001133354	chr10	66476995	66479164	-
TNPO1	NM_001131584	chr10	50531596	50534431	-
TRRAP	XM_002817708	chr10	109778291	109778480	+
LOC100449578	XM_002812322	chr10	54490679	54491001	+
LOC100446525	XM_002810467	chr10	62541144	62541381	-
LOC100444073	XM_002812482	chr10	97993096	97995934	-
LOC100437226	XM_002826305	chr10	125305906	125306728	+
LOC100432976	XM_002829423	chr10	88699891	88700387	+
LOC100439732	XM_002833506	chr10	10752056	10753270	+
EEF1A1	NM_001133439	chr10	111922997	111923575	-
LOC100450806	XM_002813909	chr10	15452193	15453175	-
HMGN2	NM_001132303	chr10	50867063	50868938	-
LOC100454915	XM_002832413	chr10	14230757	14231512	-
LOC100433926	XM_002820230	chr10	6189639	6190427	-
RCBTB2	NM_001135285	chr10	87455483	87458272	-
FIBP	XM_002821498	chr10	94681606	94682010	-
C19orf2	XM_002829012	chr10	90047114	90049689	+
LRRC37A2	XM_002834320	chr10	28291043	28293261	-
LOC100450806	XM_002813909	chr10	29575583	29576585	+
POLR3D	XM_002818873	chr10	60518996	60520813	-
PRPF38A	NM_001131620	chr10	18362177	18365360	+
ANXA2	NM_001133344	chr10	70850456	70851831	-
LOC100456511	XM_002820677	chr10	85012025	85012424	-
LOC100461072	XM_002828205	chr10	71072187	71072583	+
LOC100456626	XM_002820343	chr10	71794776	71795651	+
LOC100454692	XM_002833583	chr10	38458407	38459326	+
RPL15	NM_001134220	chr10	63044604	63046584	-
MRPL50	NM_001131378	chr10	76266515	76271552	+
LOC100446442	XM_002815519	chr10	123984205	123984570	-
BTBD7	XM_002825050	chr10	13765708	13767242	-
TUBA3C	XM_002834795	chr10	5649399	5650165	-
LOC100456626	XM_002820343	chr10	68253972	68254759	-
LOC100442933	XM_002834545	chr10	113914697	113915385	-
MRPL35	NM_001132426	chr10	72077743	72078461	+
LOC100458516	XM_002814952	chr10	89880458	89881138	-
NIP7	NM_001132450	chr10	91844117	91845329	-
LOC100439601	XM_002819184	chr10	42317792	42319766	-
AMD1	XM_002817243	chr10	21210378	21212771	+
LOC100461759	XM_002833772	chr10	52740846	52741941	+
LOC100449860	XM_002817820	chr10	114108537	114109013	-
LOC100441222	XM_002822816	chr10	90381231	90381761	+
LOC100458119	XM_002825606	chr10	76756222	76756714	+
LOC100460670	XM_002823095	chr10	95576677	95576986	-
LOC100443279	XM_002818415	chr10	57351091	57352612	+
FAF2	XM_002816244	chr10	90481920	90483700	-
LOC100438882	XM_002820430	chr10	20853	21913	-
LOC100436565	XM_002809575	chr10	83253859	83254126	-
LRRC40	NM_001131180	chr10	72357889	72358553	-
EIF2S2	NM_001134174	chr10	91398188	91399583	-
LOC100454474	XM_002823868	chr10	28460564	28461855	-
LOC100434703	XM_002809098	chr10	67599748	67600657	+
LOC100444518	XM_002823848	chr10	8467198	8468283	-
LOC100457024	XM_002811569	chr10	55138438	55138888	-
LOC100431869	XM_002816193	chr10	22019278	22022364	+
LOC100454640	XM_002813022	chr10	44821057	44821297	-
ORMDL1	NM_001133989	chr10	11300875	11304198	-
RPL7	NM_001132408	chr10	85784570	85785242	+
LOC100458854	XM_002811927	chr10	115851544	115851819	+
LOC100456626	XM_002820343	chr10	34152154	34152873	-
PTCD2	NM_001133394	chr10	87545697	87547467	+
LOC100444359	XM_002832235	chr10	115881450	115882332	-
LOC100449420	XM_002820324	chr10	127213890	127214668	-
LOC100438882	XM_002820430	chr10	24185	24602	-
LOC100449932	XM_002827180	chr10	105660487	105660882	+
LOC100437249	XM_002813889	chr10	36061335	36062331	+
LOC100438091	XM_002813674	chr10	23112260	23113714	+
LOC100437805	XM_002823238	chr10	99239823	99240326	+
DKFZP459C1112	NM_001135478	chr10	113525978	113528213	+
LOC100452600	XM_002819358	chr10	98699539	98700427	-
CTAGE6	XM_002824336	chr10	129871403	129873969	+
LOC100449882	XM_002819410	chr10	72500020	72500794	-
LOC100432952	XM_002826893	chr10	101915793	101916169	-
LOC100452116	XM_002834778	chr10	12258550	12259652	+
LOC100456614	XM_002833585	chr10	38524338	38529987	-
LOC100450737	XM_002820140	chr10	36252989	36253845	+
RPL15	NM_001134220	chr10	22130128	22130576	+
LOC100444604	XM_002832702	chr10	89783919	89785115	+
LOC100459653	XM_002832907	chr10	95516106	95516478	+
LOC100458854	XM_002811928	chr10	13690682	13691204	-
LOC100461072	XM_002828205	chr10	92037629	92038178	-
LOC100450737	XM_002820140	chr10	119056910	119057890	+
LOC100461726	XM_002815829	chr10	72989643	72990037	+
FTH1	NM_001132636	chr10	17689217	17689639	+
LOC100432372	XM_002830679	chr10	20278137	20279318	+
LOC100450664	XM_002812325	chr10	54490381	54490537	+
LOC100444720	XM_002831897	chr10	29010501	29011485	+
RAD1	NM_001132774	chr10	119114426	119117036	+
RPL41	NM_001131169	chr10	89839363	89839712	-
HMGN2	NM_001132303	chr10	62561696	62562744	+
GAPDH	NM_001132295	chr10	15773254	15773814	-
LOC100454546	XM_002817224	chr10	96264927	96265363	+
LOC100454915	XM_002832413	chr10	14236549	14237291	-
LOC100450813	XM_002829853	chr10	43632883	43634456	+
LOC100439681	XM_002828853	chr10	99103065	99103550	-
LOC100450779	XM_002810599	chr10	116205975	116207393	+
DNAJC19	NM_001131255	chr10	67780647	67781184	-
LOC100447857	XM_002824111	chr10	109140028	109140603	+
LRRC37A2	XM_002834320	chr10	28289051	28296546	-
PTGES3	NM_001133615	chr10	101916232	101917410	+
LOC100456775	XM_002810248	chr10	92734859	92738102	-
LOC100453326	XM_002817221	chr10	64891572	64892794	-
LOC100438090	XM_002828584	chr10	57387254	57387633	+
LOC100433926	XM_002820230	chr10	50537996	50538566	+
LOC100447857	XM_002824111	chr10	109581250	109582063	+
LOC100449860	XM_002817820	chr10	33249709	33250078	-
LOC100460973	XM_002830446	chr10	28425674	28428856	-
HMGN2	NM_001132303	chr10	95879826	95881461	-
LOC100441668	XM_002816219	chr10	67169050	67169410	-
PHB2	NM_001132131	chr10	108866529	108867379	+
RPAP2	NM_001132339	chr10	47914523	47916151	+
YWHAZ	NM_001133140	chr10	24102593	24105525	+
RPS19	NM_001132617	chr10	43654243	43654703	-
RPL3	XM_002831156	chr10	119578807	119578990	-
LOC100450040	XM_002810884	chr10	42309506	42309929	+
CAP1	NM_001132686	chr10	42172774	42175274	-
LOC100440461	XM_002818192	chr10	75094548	75096280	-
LOC100455157	XM_002832672	chr10	89782661	89782940	+
PRKRIR	XM_002822262	chr10	83945010	83948623	-
LOC100445745	XM_002823255	chr10	85654667	85655253	-
LOC100431857	XM_002814626	chr10	66512258	66512967	-
ZFR	NM_001131290	chr10	87828283	87829964	+
SDCBP	NM_001132420	chr10	6631155	6634817	-
PTGES3	NM_001133615	chr10	107576659	107577692	+
DBF4	XM_002818273	chr10	71517945	71520341	+
SSBP1	NM_001133766	chr10	30956326	30957248	-
LOC100440053	XM_002828854	chr10	99102787	99102995	-
LOC100461759	XM_002833772	chr10	32958313	32959361	+
LOC100447857	XM_002824111	chr10	42206757	42207298	+
ZNF92	XM_002817904	chr10	54925185	54926604	-
LOC100433440	XM_002821608	chr10	51733514	51735262	+
LOC100432049	XM_002822857	chr10	98792092	98792937	-
LOC100447857	XM_002824111	chr10	67823951	67824561	-
LOC100456626	XM_002820343	chr10	48142280	48143144	+
LOC100458854	XM_002811926	chr10	109459161	109459435	-
LOC100446647	XM_002826063	chr10	54893312	54893991	+
LOC100449082	XM_002824240	chr10	77669230	77670175	+
LOC100442530	XM_002817381	chr10	35825759	35826260	-
DPY19L3	NM_001131798	chr10	108997765	108998058	+
LOC100439262	XM_002822995	chr10	101121388	101121713	-
LOC100439798	XM_002827351	chr10	66125372	66125756	+
FAM32A	NM_001133970	chr10	60423443	60430123	+
LOC100434835	XM_002811119	chr10	102251779	102253400	+
LOC100432929	XM_002823304	chr10	21935067	21936830	+
LOC100431837	XM_002812914	chr10	54433011	54441155	+
XRCC6	NM_001133416	chr10	91950794	91953667	-
LOC100450621	XM_002834258	chr10	58324332	58324926	-
LOC100436836	XM_002824798	chr10	60852636	60853153	+
COQ10B	NM_001131653	chr10	25655490	25655967	-
LOC100456299	XM_002823804	chr10	42305233	42307981	+
LOC100444720	XM_002831898	chr10	13770691	13771084	-
LOC100453774	XM_002813787	chr10	101581959	101582359	-
LOC100450741	XM_002820328	chr10	127212573	127213781	-
LOC100457024	XM_002811569	chr10	101959416	101959845	-
ZNF101	XM_002828978	chr10	29473971	29475812	-
LOC100448165	XM_002815046	chr10	96372518	96372768	-
RPL7	NM_001132408	chr10	36780604	36781380	+
LOC100448394	XM_002829302	chr10	124053584	124054086	-
LOC100447857	XM_002824111	chr10	94936045	94936648	-
TXN	NM_001132431	chr10	119179620	119180410	-
LOC100431869	XM_002816193	chr10	62238557	62239706	+
AK3	NM_001133752	chr10	34043910	34045683	+
LOC100449860	XM_002817820	chr10	60068644	60069097	+
CEP164	XM_002822531	chr10	43647619	43648069	-
LOC100447857	XM_002824111	chr10	47328538	47328985	+
ATXN1L	XM_002826605	chr10	44802301	44802868	-
MRPL35	NM_001132426	chr10	60658159	60658881	-
LOC100447618	XM_002823390	chr10	86803575	86804012	-
LOC100449932	XM_002827180	chr10	5916781	5916982	+
LOC100446695	XM_002817212	chr10	85568897	85571307	-
LOC100444175	XM_002826058	chr10	54892496	54892989	+
LOC100431869	XM_002816193	chr10	95126216	95127336	-
LOC100439572	XM_002831105	chr10	43747088	43747451	-
C1D	NM_001131957	chr10	55237955	55238756	+
LOC100460263	XM_002818222	chr10	77150291	77150999	-
ACP1	NM_001131343	chr10	84793176	84794629	+
EEF1A1	NM_001133439	chr10	31388982	31389218	-
HNRNPR	NM_001133159	chr10	22576853	22579265	-
DKFZP469I1935	NM_001135289	chr10	61921156	61923237	-
KRT19	NM_001132586	chr10	67342087	67343396	-
RPL7	NM_001132408	chr10	109892185	109892563	-
CYTH1	XM_002827900	chr10	82415889	82416083	-
LOC100442298	XM_002819243	chr10	70430702	70431028	+
ZDHHC5	NM_001132736	chr10	38684844	38689447	+
LOC100452975	XM_002833898	chr10	24471776	24472243	+
LOC100431869	XM_002816193	chr11	70461372	70462487	-
LOC100452975	XM_002833898	chr11	107808734	107809049	-
FTH1	NM_001132636	chr11	73228085	73229012	-
LOC100453534	XM_002813388	chr11	25500943	25502373	+
LOC100434444	XM_002821965	chr11	51231026	51231988	+
LOC100438091	XM_002813673	chr11	52883843	52884890	-
RPL15	NM_001134220	chr11	112859275	112860470	-
LOC100454367	XM_002810090	chr11	78976852	78977650	+
LOC100457788	XM_002830055	chr11	50832211	50837085	+
LOC100443907	XM_002821979	chr11	79516776	79517860	-
LOC100433781	XM_002833811	chr11	4305978	4307546	-
LOC100447618	XM_002823390	chr11	120008328	120009370	-
LOC100446500	XM_002821362	chr11	4611170	4611888	-
LOC100456626	XM_002820343	chr11	31488393	31489191	-
PLS1	NM_001132109	chr11	98109214	98114037	-
ATP5F1	NM_001131164	chr11	119920052	119921557	+
ZNF614	NM_001131800	chr11	94670566	94672918	-
ZNF718	XM_002814480	chr11	33931342	33931548	-
LOC100439503	XM_002823642	chr11	35558728	35559460	+
MTHFD1L	XM_002817487	chr11	51245575	51249122	+
LOC100433926	XM_002820230	chr11	39088775	39089370	-
LOC100453022	XM_002810548	chr11	21435000	21435359	+
LOC100444518	XM_002823848	chr11	14704740	14705785	-
DKFZP469I1935	NM_001135289	chr11	37286823	37287865	-
NCL	NM_001133706	chr11	72060181	72060364	+
LOC100452701	XM_002831559	chr11	120103766	120104690	-
LOC100461714	XM_002814784	chr11	16629053	16631876	-
LOC100439774	XM_002810206	chr11	4673322	4673518	+
LOC100449848	XM_002815618	chr11	108958140	108958526	+
LOC100444005	XM_002818200	chr11	19004700	19005044	+
API5	NM_001133144	chr11	25424502	25448103	-
LOC100442423	XM_002833610	chr11	127057946	127058200	+
ZNF75D	XM_002832147	chr11	73900513	73903550	+
LOC100444722	XM_002831952	chr11	108929242	108933820	+
LOC100455418	XM_002834274	chr11	89984442	89986537	-
ADAL	XM_002825375	chr11	105366239	105366695	-
OSBPL9	NM_001132378	chr11	86946964	86948975	-
LOC100434067	XM_002810117	chr11	113965162	113965423	-
LOC100434342	XM_002811401	chr11	13807254	13811696	-
LOC100461722	XM_002815588	chr11	127462732	127463688	-
LOC100450779	XM_002810599	chr11	131362931	131363948	+
LOC100460133	XM_002815885	chr11	63965450	63967504	+
LOC100446442	XM_002815519	chr11	71084639	71084908	+
LOC100441222	XM_002822816	chr11	84268485	84269042	+
ST13	NM_001133649	chr11	51892341	51893949	-
LOC100447857	XM_002824111	chr11	99368175	99368741	+
DOK1	XM_002811878	chr11	67577422	67579296	-
COX7A2L	NM_001131554	chr11	110565192	110567396	+
NAE1	XM_002826517	chr11	43540813	43541961	-
DKFZP459C0539	NM_001135357	chr11	104029103	104030380	-
LOC100461759	XM_002833772	chr11	117906364	117907380	-
LOC100450779	XM_002810599	chr11	115503907	115504983	+
LOC100444359	XM_002832235	chr11	83294179	83297823	-
LOC100442530	XM_002817381	chr11	70133793	70134257	-
SAFB	NM_001133559	chr11	119578608	119579231	+
LOC100436689	XM_002823311	chr11	33444409	33444943	-
CCT6A	NM_001131836	chr11	106296904	106297593	-
LOC100453459	XM_002819211	chr11	14502874	14503879	+
PTMA	NM_001132923	chr11	99781352	99782556	-
LOC100461759	XM_002833772	chr11	49486794	49487782	-
LOC100453074	XM_002816814	chr11	51465456	51466275	-
LOC100449860	XM_002817820	chr11	96937733	96938201	+
LOC100438039	XM_002820548	chr11	66780282	66781028	-
LOC100444624	XM_002819763	chr11	108985322	108985842	-
LOC100439093	XM_002816701	chr11	25302091	25302493	-
LOC100458871	XM_002828830	chr11	46512642	46516165	-
LOC100455721	XM_002811736	chr11	40251770	40253001	-
LOC100436308	XM_002823310	chr11	108401521	108402103	+
CSNK1A1	NM_001133465	chr11	99120259	99122489	-
LOC100444604	XM_002832702	chr11	127474418	127475123	+
LOC100450806	XM_002813909	chr11	106651262	106652204	+
HNRNPC	NM_001132312	chr11	80752245	80755719	-
LOC100459156	XM_002818292	chr11	69734877	69736886	-
LOC100461714	XM_002814784	chr11	16616087	16618503	-
EIF2S2	NM_001134174	chr11	78594220	78596286	+
HDAC1	NM_001132266	chr11	111419392	111420884	+
ARHGAP26	XM_002816028	chr11	34561641	34561951	-
LOC100436308	XM_002823310	chr11	61191036	61191640	+
LOC100435733	XM_002813112	chr11	91986369	91986867	+
LOC100448362	XM_002825272	chr11	64840692	64841223	+
LOC100450728	XM_002819356	chr11	19214872	19215354	-
AMPH	XM_002818040	chr11	65092275	65093280	-
LOC100442423	XM_002833610	chr11	36087711	36087977	-
LOC100444720	XM_002831897	chr11	44098185	44098460	+
HIGD1A	NM_001133602	chr11	10799777	10801384	+
LOC100449224	XM_002826800	chr11	46337931	46338832	-
HMGN2	NM_001132303	chr11	23147388	23148572	-
LOC100449932	XM_002827180	chr11	25031570	25032518	-
LOC100444624	XM_002819763	chr11	98659022	98659836	+
LOC100431869	XM_002816193	chr11	101080142	101080661	-
PGAM1	NM_001133692	chr11	10768147	10769524	+
LOC100449224	XM_002826800	chr11	52847114	52848524	-
LOC100432372	XM_002830679	chr11	45027233	45028324	-
CNN2	NM_001131129	chr11	130928956	130930912	-
LOC100433579	XM_002810576	chr11	104364371	104366554	-
IDH3G	XM_002832284	chr11	48703848	48704379	-
MLF1IP	XM_002815341	chr11	56381311	56382544	-
LOC100442128	XM_002813311	chr11	69361527	69364392	-
LOC100449224	XM_002826800	chr11	105325781	105326460	-
PTMA	NM_001132923	chr11	66071394	66072484	+
COX6C	NM_001131865	chr11	4008027	4008237	+
DKFZP469I1935	NM_001135289	chr11	18624938	18626635	+
TBC1D12	XM_002821002	chr11	64162235	64163219	+
LOC100456626	XM_002820343	chr11	78719730	78720563	+
HNRNPC	NM_001132312	chr11	82834177	82836176	+
ZCCHC9	NM_001134050	chr11	83806562	83807648	+
LOC100455688	XM_002823352	chr11	71366781	71367419	-
LOC100450614	XM_002819205	chr11	68865871	68866608	+
LOC100442530	XM_002817381	chr11	108968195	108968612	+
LOC100452523	XM_002812559	chr11	117171568	117172769	-
LOC100442474	XM_002811897	chr11	99194846	99195369	+
LOC100432372	XM_002830679	chr11	64949880	64952811	-
LOC100431916	XM_002820756	chr11	110783362	110784584	+
OSBPL9	NM_001132378	chr11	48134289	48136853	+
LOC100458832	XM_002824076	chr11	99080418	99081753	-
PTGES3	NM_001133615	chr11	14500865	14502606	+
TUBA3C	XM_002834795	chr11	13101203	13103282	-
LOC100432001	XM_002816764	chr11	127619084	127621189	-
TTC3	XM_002830673	chr11	8717940	8718739	+
LOC100437061	XM_002823312	chr11	64445117	64445513	-
LOC100439022	XM_002834972	chr11	1420712	1436138	-
MOBKL3	NM_001133786	chr11	104266996	104270345	-
AHCY	XM_002830224	chr11	81638309	81640918	+
LOC100439297	XM_002826905	chr11	9174818	9176249	+
LOC100442973	XM_002811134	chr11	131203584	131205092	-
RDX	XM_002822440	chr11	66517470	66519409	+
LOC100443966	XM_002829513	chr11	29934528	29935407	-
LOC100462101	XM_002831792	chr11	19303986	19304862	+
HMGN2	NM_001132303	chr11	68950097	68951288	+
ORC3L	XM_002817126	chr11	75582302	75584807	+
LOC100447935	XM_002832128	chr11	89927113	89935369	-
LOC100451210	XM_002816875	chr11	127617905	127618394	-
LOC100444720	XM_002831898	chr11	70126179	70126523	-
LOC100443374	XM_002816154	chr11	13116952	13117604	+
LOC100459360	XM_002829323	chr11	25660990	25661515	+
LOC100453977	XM_002821311	chr11	6731304	6731955	+
LOC100456626	XM_002820343	chr11	88054304	88055181	+
LOC100451824	XM_002831135	chr11	83064344	83065249	-
RPL15	NM_001134220	chr11	68293076	68293780	+
LOC100448165	XM_002815046	chr11	119994320	119994687	+
LOC100446130	XM_002822565	chr11	41994421	41994902	-
LOC100444840	XM_002818477	chr11	53596806	53598086	+
LOC100448165	XM_002815046	chr11	36596074	36596458	-
LOC100452305	XM_002830048	chr11	44586577	44587080	+
MOBKL3	NM_001133786	chr11	82615828	82618254	-
SAE1	NM_001133483	chr11	119976530	119978532	+
LOC100460433	XM_002823747	chr11	69294834	69295357	-
LOC100438091	XM_002813674	chr11	36134333	36134918	+
HMGN2	NM_001132303	chr11	56526189	56526534	+
ZCCHC9	NM_001134050	chr11	83808073	83809207	+
LOC100452123	XM_002821252	chr11	25238380	25240437	-
LOC100459156	XM_002818292	chr11	64845725	64847084	-
PGAM1	NM_001133692	chr11	88257175	88258841	-
LOC100441119	XM_002810388	chr11	117597296	117597563	-
COX7C	NM_001133613	chr11	115760020	115760393	+
LOC100453574	XM_002832987	chr11	104036892	104037538	+
LOC100448439	XM_002819057	chr11	81989314	81991019	+
LOC100458854	XM_002811926	chr11	10398612	10398854	+
LOC100448020	XM_002812600	chr11	34887891	34888294	-
LOC100437189	XM_002822249	chr11	70514940	70515735	-
LOC100455157	XM_002832672	chr11	127473165	127473441	+
NARG2	NM_001132828	chr11	11807277	11807717	-
LOC100435680	XM_002821338	chr11	104530554	104530960	+
LOC100450737	XM_002820140	chr11	44030966	44032155	-
ZCCHC9	NM_001134050	chr11	28913045	28914267	+
LOC100434535	XM_002818524	chr11	69003616	69004028	-
AKR1A1	NM_001133320	chr11	57008868	57009059	-
LOC100440000	XM_002821918	chr11	12363937	12364758	-
LOC100455441	XM_002822389	chr11	118209575	118210039	+
LOC100435637	XM_002816772	chr11	69865551	69867083	+
LOC100456083	XM_002826016	chr11	127201117	127201537	-
LOC100441964	XM_002824858	chr11	100231570	100231818	+
TEAD1	XM_002822012	chr11	123229696	123231475	-
YWHAB	NM_001168603	chr11	51639503	51642693	+
TOMM20	NM_001133939	chr11	72800946	72805076	+
TFAM	NM_001131295	chr11	106575895	106577722	-
LOC100446912	XM_002827892	chr11	24853160	24855755	-
LOC100437805	XM_002823238	chr11	25016642	25017167	-
LOC100451745	XM_002820269	chr11	115771568	115773331	-
DDX21	XM_002820881	chr11	97014284	97016743	-
LOC100448165	XM_002815046	chr11	52940184	52940540	+
LOC100460829	XM_002811446	chr11	22512116	22512910	-
GLUL	XM_002809716	chr11	60289717	60290856	+
LOC100431869	XM_002816193	chr11	13855212	13856361	-
LOC100458822	XM_002822069	chr11	62375853	62376804	+
LOC100432372	XM_002830679	chr11	93985800	93986518	-
MTRF1L	XM_002817498	chr11	110507152	110507797	+
LOC100448825	XM_002824173	chr11	12998073	12998534	+
DNAJB6	NM_001134012	chr11	6296934	6297691	+
LOC100461106	XM_002831566	chr11	88228760	88229330	-
LOC100436308	XM_002823310	chr11	65996742	65997345	-
LOC100448817	XM_002822378	chr11	91065114	91065979	+
LOC100450981	XM_002819598	chr11	51947528	51948620	-
LOC100447857	XM_002824111	chr11	73367449	73367982	-
SRP14	NM_001131937	chr11	89453657	89454404	+
LOC100451745	XM_002820269	chr11	82090994	82091923	+
ACTB	NM_001133354	chr11	1641807	1644446	-
CBX3	NM_001132992	chr11	85154860	85156699	-
LOC100449932	XM_002827180	chr11	60660768	60661322	-
CYCS	NM_001131167	chr11	105464600	105465527	-
C1D	NM_001131957	chr11	78872191	78872582	-
RPA2	NM_001131890	chr11	96597930	96599031	+
LOC100453022	XM_002810548	chr11	73309788	73310146	-
TRMT11	NM_001133980	chr11	18804793	18806637	+
HSPD1	NM_001133614	chr11	102209014	102210446	+
LOC100448165	XM_002815046	chr11	24071472	24071825	-
LOC100437061	XM_002823312	chr11	122106643	122107037	-
SUMO1	NM_001133060	chr11	71397452	71398097	-
LOC100458865	XM_002813222	chr11	69225300	69226301	-
LOC100439022	XM_002834971	chr11	1383880	1398756	-
LOC100462158	XM_002809792	chr11	36250336	36252269	+
LOC100461759	XM_002833772	chr11	49490829	49492013	-
LOC100458854	XM_002811927	chr11	88840097	88840574	+
PHAX	XM_002815830	chr11	63610007	63612411	+
LOC100442635	XM_002830586	chr11	89516418	89517748	-
ST13	NM_001133649	chr11	109012348	109013849	-
LOC100452126	XM_002823341	chr11	66768052	66768306	+
XIAP	XM_002832077	chr11	82904659	82906215	-
ZNF133	NM_001132036	chr11	45999042	46000874	-
HMGN2	NM_001132303	chr11	56532095	56533281	+
SEC61B	NM_001135538	chr11	20717879	20718409	+
CCRN4L	XM_002815154	chr11	111281848	111283090	+
LOC100444720	XM_002831898	chr11	1629862	1630279	+
LOC100462176	XM_002828100	chr11	85644106	85644525	+
LOC100457548	XM_002828494	chr11	90987095	90987892	+
LOC100449860	XM_002817820	chr11	19162975	19163451	+
AKTIP	NM_001131449	chr11	92669353	92671455	-
LOC100448362	XM_002825272	chr11	80265004	80265547	-
LOC100454477	XM_002824511	chr11	9904347	9905114	+
LOC100436545	XM_002821676	chr11	65084908	65085299	-
LOC100447284	XM_002828999	chr11	4586548	4599407	-
LOC100461310	XM_002811828	chr11	121778078	121778571	-
LOC100461072	XM_002828205	chr11	67165769	67166446	-
LOC100439022	XM_002834972	chr11	1459434	1459825	+
LOC100438127	XM_002817609	chr11	118387213	118388030	-
LOC100439774	XM_002810206	chr11	35897572	35898001	-
LOC100431857	XM_002814626	chr11	93072094	93072881	-
OSBPL9	NM_001132378	chr11	86949257	86949820	+
CYCS	NM_001131167	chr11	38109848	38111637	+
LOC100447857	XM_002824111	chr11	60608331	60608881	-
MORF4L1	NM_001134207	chr11	55446730	55448366	+
LOC100459156	XM_002818292	chr11	107468181	107469538	+
ATP5L	NM_001131168	chr11	41428591	41428944	+
ATP5L	NM_001131168	chr11	12142994	12143363	+
PPP1R10	XM_002816652	chr11	127857392	127858176	-
LOC100434008	XM_002832045	chr11	56449087	56449482	+
HIGD1A	NM_001133602	chr11	52017877	52022097	-
LOC100436308	XM_002823310	chr11	116559180	116559784	+
KIAA1191	NM_001132816	chr11	97939374	97941775	+
BAT1	NM_001134014	chr11	116790227	116791298	-
LOC100458950	XM_002823745	chr11	51973045	51975192	-
LOC100452126	XM_002823341	chr11	64840252	64840545	+
TERF1	NM_001132995	chr11	72819669	72822314	+
LOC100457858	XM_002822395	chr11	72851754	72852525	-
CCT6A	NM_001131836	chr11	106308047	106308240	-
LOC100450779	XM_002810599	chr11	112860818	112861142	-
LOC100441515	XM_002812474	chr11	34991430	34992752	+
LOC100436251	XM_002832172	chr11	78564046	78566050	+
LOC100436801	XM_002819523	chr11	14080442	14080981	-
LOC100454332	XM_002819976	chr11	116357924	116360758	+
MUDENG	NM_001131870	chr11	29147118	29147713	-
ARL6IP1	NM_001133557	chr11	76274289	76276591	-
DDI2	XM_002811441	chr11	100405742	100407210	+
LOC100449224	XM_002826800	chr11	14255674	14256466	+
LOC100432372	XM_002830679	chr11	66752655	66753862	+
ZNF85	XM_002828983	chr11	12552127	12553696	-
LOC100449224	XM_002826800	chr11	52847114	52848524	-
PTP4A1	NM_001132852	chr11	82232092	82233200	+
LOC100447857	XM_002824111	chr11	63786084	63786588	+
LOC100449728	XM_002830841	chr11	81723263	81724536	+
LOC100439798	XM_002827351	chr11	68486800	68487170	+
LOC100461900	XM_002822460	chr11	42092204	42092538	-
CYCS	NM_001131167	chr11	18867601	18868902	-
LOC100460433	XM_002823747	chr11	90144466	90144969	-
LOC100433926	XM_002820230	chr11	33297100	33297696	+
LOC100456626	XM_002820343	chr11	24162343	24163330	+
LOC100453808	XM_002817704	chr11	66848486	66849228	+
WEE2	XM_002818542	chr11	33325776	33328890	+
BAP1	XM_002813655	chr11	56954782	56958355	+
ST13	NM_001133649	chr11	90900939	90903581	+
LOC100435733	XM_002813112	chr11	78980521	78981005	+
LOC100437528	XM_002818020	chr11	83134412	83135251	-
LOC100458362	XM_002826394	chr11	34922130	34923035	+
STK25	XM_002813088	chr11	24629349	24631979	+
LOC100456626	XM_002820343	chr11	39776205	39776692	-
YPEL5	NM_001133118	chr11	20761777	20763181	-
ATF7IP2	XM_002826111	chr11	59076553	59079559	-
ASNA1	XM_002828734	chr11	21587216	21588264	+
RSL24D1	NM_001133709	chr11	69868086	69869370	-
CYCS	NM_001131167	chr11	79100827	79101758	+
LOC100446234	XM_002819405	chr11	69366700	69368294	-
CBX3	NM_001132992	chr11	41766116	41768236	-
TUBA1B	XM_002823184	chr11	86046592	86048216	+
LOC100455709	XM_002810961	chr11	108772816	108773390	-
LOC100459870	XM_002830743	chr11	67607883	67609008	+
COX6C	NM_001131865	chr11	69518420	69518763	+
NAP1L1	NM_001133514	chr11	123121005	123122352	+
PRKRIR	XM_002822262	chr11	46413207	46416573	-
LOC100432739	XM_002815836	chr11	9486054	9486656	-
ISG20L2	XM_002810012	chr11	110614085	110616103	-
CBX3	NM_001132992	chr12	2815655	2817588	-
LOC100434067	XM_002810117	chr12	42047610	42047938	-
LOC100434822	XM_002824035	chr12	48788004	48789729	-
RPL41	NM_001131169	chr12	37746553	37746829	-
LOC100444005	XM_002818199	chr12	32233155	32233577	+
LOC100444720	XM_002831898	chr12	63893591	63893896	-
LOC100453022	XM_002810548	chr12	133128166	133128535	-
RPL7	NM_001132408	chr12	64923480	64924243	-
LOC100438312	XM_002823488	chr12	13280803	13281085	-
LOC100434573	XM_002822859	chr12	136089034	136089523	-
LOC100446139	XM_002809355	chr12	123079943	123080961	-
PSMA1	NM_001131340	chr12	133812582	133813744	-
HADHA	NM_001132545	chr12	8661075	8666330	+
RPL41	NM_001131169	chr12	26083769	26084209	-
MEST	XM_002818453	chr12	80169278	80171394	+
KRT19	NM_001132586	chr12	9193249	9194243	+
LOC100443518	XM_002832757	chr12	9985351	9991219	-
LOC100446442	XM_002815519	chr12	47703427	47703724	-
RPL7	NM_001132408	chr12	68933942	68934429	+
LOC100449848	XM_002815618	chr12	42421869	42422345	-
LOC100444624	XM_002819763	chr12	134688865	134689648	+
LOC100451636	XM_002822773	chr12	96435070	96435347	-
LOC100433926	XM_002820230	chr12	13905940	13906549	-
GOT2	NM_001131416	chr12	17105764	17108414	+
LOC100459507	XM_002831460	chr12	65205526	65206404	+
LOC100455707	XM_002825599	chr12	48116708	48119415	+
LOC100432372	XM_002830679	chr12	49117458	49118507	-
OSBPL9	NM_001132378	chr12	66686199	66695683	-
LOC100440070	XM_002816214	chr12	48170117	48172481	+
LOC100447087	XM_002819309	chr12	39411407	39411744	-
LOC100455148	XM_002816480	chr12	72196852	72197505	-
MAT2A	NM_001133297	chr12	93887928	93890855	+
LOC100462230	XM_002832780	chr12	43718671	43719119	-
LOC100447087	XM_002819309	chr12	108673576	108673900	+
LOC100442973	XM_002811134	chr12	136148845	136149787	+
TBCCD1	XM_002814383	chr12	56160257	56162816	-
LOC100457973	XM_002822065	chr12	5168306	5168846	-
LOC100433926	XM_002820230	chr12	8118309	8118914	+
LOC100450290	XM_002810707	chr12	20057995	20061574	+
KRT18	XM_002823298	chr12	65497713	65499106	-
KLF17	XM_002810924	chr12	62257983	62260421	-
LOC100446828	XM_002831858	chr12	17615124	17616321	+
FAM32A	NM_001133970	chr12	129011423	129012285	-
LOC100447504	XM_002811552	chr12	49280729	49281834	+
LOC100455965	XM_002827847	chr12	33268423	33268976	-
LOC100447950	XM_002818425	chr12	47732642	47733447	+
LOC100440806	XM_002815798	chr12	12983746	12985303	-
LOC100446828	XM_002831858	chr12	43089213	43090419	+
FAM60A	NM_001131846	chr12	99554760	99557655	+
DNAJC1	XM_002820584	chr12	74690848	74691124	+
LOC100438631	XM_002818360	chr12	23522957	23523953	+
LOC100447857	XM_002824111	chr12	105625716	105626340	+
LOC100441607	XM_002825030	chr12	107941383	107946680	+
LOC100450806	XM_002813909	chr12	65830723	65831694	-
BTBD10	NM_001134155	chr12	52497197	52498622	+
LOC100447618	XM_002823390	chr12	3567465	3567880	+
LOC100436232	XM_002815188	chr12	49453417	49455042	+
LOC100443115	XM_002830228	chr12	5733051	5733691	+
LOC100458854	XM_002811927	chr12	118212099	118212428	+
OSTF1	NM_001133895	chr12	116560478	116562703	+
LOC100435733	XM_002813113	chr12	62701175	62701637	+
LOC100462101	XM_002831792	chr12	88772867	88773488	+
PCNP	NM_001131802	chr12	113490510	113494019	-
LOC100453977	XM_002821311	chr12	32757416	32758051	+
CELF4	NM_001134105	chr12	105896760	105897987	-
LOC100444411	XM_002824866	chr12	52906849	52907616	+
LOC100450255	XM_002833998	chr12	22106493	22108140	-
TBCCD1	XM_002814383	chr12	7896899	7898674	+
TPD52L2	NM_001131740	chr12	135856383	135858899	+
LOC100456181	XM_002824457	chr12	1902671	1904597	-
LOC100439879	XM_002823774	chr12	83649247	83650162	+
YWHAQ	NM_001131572	chr12	56664557	56667128	+
ST13	NM_001133649	chr12	103163801	103164193	-
ST13	NM_001133649	chr12	107785947	107788289	+
LOC100444154	XM_002822939	chr12	11879102	11881729	+
LOC100445015	XM_002824747	chr12	47803210	47804000	+
LOC100447857	XM_002824111	chr12	42987394	42988034	-
LOC100438631	XM_002818360	chr12	77967924	77968935	+
LOC100455757	XM_002831614	chr12	18062433	18063496	+
LOC100459476	XM_002827666	chr12	55402577	55403273	-
LOC100436986	XM_002829562	chr12	135935613	135935973	+
LOC100440000	XM_002821918	chr12	114963880	114964547	+
LOC100456706	XM_002817064	chr12	64305793	64306679	+
RSL24D1	NM_001133709	chr12	69103018	69104295	+
LOC100433781	XM_002833811	chr12	115725955	115727099	+
RPL7	NM_001132408	chr12	52645970	52647299	+
CACYBP	NM_001134082	chr12	57782006	57783091	-
LOC100452975	XM_002833898	chr12	119057528	119057992	-
LOC100436308	XM_002823310	chr12	68955841	68956422	-
LOC100446552	XM_002813901	chr12	96277091	96277315	+
LOC100434067	XM_002810117	chr12	102782269	102782528	+
LOC100459156	XM_002818292	chr12	54063961	54068191	-
ST13	NM_001133649	chr12	57832770	57834334	-
LOC100461265	XM_002819624	chr12	7937962	7938684	+
METT5D1	NM_001133215	chr12	58944589	58948191	-
LOC100462542	XM_002828101	chr12	88651251	88651607	-
LOC100438188	XM_002825258	chr12	76458173	76458661	+
UBA52	NM_001131235	chr12	127297828	127298037	-
LOC100462101	XM_002831792	chr12	47241449	47242330	-
OLA1	NM_001134033	chr12	55620233	55623227	-
PAFAH1B2	NM_001133502	chr12	98957836	98966233	-
PPIA	NM_001132588	chr12	46953855	46954493	-
EIF3A	XM_002821194	chr12	35414226	35415019	+
FXR1	NM_001132554	chr12	41798016	41800296	-
RPL15	NM_001134220	chr12	8514842	8515543	+
LOC100451138	XM_002824660	chr12	16545372	16547364	-
LOC100447857	XM_002824111	chr12	12674930	12675477	+
SNX5	XM_002829982	chr12	102394343	102397716	+
GOT2	NM_001131416	chr12	9830141	9832558	-
LOC100444720	XM_002831897	chr12	45415361	45415924	+
LOC100434703	XM_002809098	chr12	8461019	8462434	-
LOC100457771	XM_002828200	chr12	113868970	113870691	-
LOC100460798	XM_002823410	chr12	56770124	56770415	-
YPEL5	NM_001133118	chr12	97235730	97236786	-
LOC100447857	XM_002824111	chr12	58118578	58119188	+
LOC100462139	XM_002820921	chr12	42006106	42006758	-
LOC100435715	XM_002811251	chr12	32706840	32708181	-
LOC100434744	XM_002814743	chr12	90375034	90378177	+
LOC100437166	XM_002833701	chr12	135841042	135844186	-
LOC100450541	XM_002811008	chr12	81055560	81057373	-
LOC100459897	XM_002818391	chr12	32584186	32584473	-
LOC100439601	XM_002819184	chr12	22313453	22314212	-
LRRC34	XM_002814266	chr12	23499098	23501282	+
ADH5	XM_002814989	chr12	92866553	92866918	-
H3F3B	NM_001133832	chr12	32793604	32795297	-
PCNP	NM_001131802	chr12	65720776	65723222	-
LOC100459520	XM_002832678	chr12	7935666	7936287	-
RPL7	NM_001132408	chr12	80542489	80543320	+
LOC100442194	XM_002834409	chr12	80009773	80010329	-
LOC100460798	XM_002823410	chr12	56564432	56564607	+
LOC100434764	XM_002816909	chr12	90632193	90633139	+
LOC100446417	XM_002812702	chr12	56283945	56284386	+
C1orf114	NM_001134215	chr12	4720490	4721960	-
LOC100449932	XM_002827180	chr12	2811997	2812514	+
LOC100442530	XM_002817381	chr12	131736845	131737312	+
KRT18	XM_002823298	chr12	106730320	106731653	-
C10orf28	NM_001133811	chr12	34842337	34843199	+
LOC100450250	XM_002819152	chr12	125812056	125812385	-
LOC100457930	XM_002832265	chr12	258094	258565	+
LOC100450790	XM_002826677	chr12	8467989	8470058	-
LOC100455413	XM_002819329	chr12	49279358	49279918	+
LOC100461292	XM_002824468	chr12	12020779	12021206	+
LOC100435497	XM_002816023	chr12	19075839	19076419	-
LOC100437805	XM_002823238	chr12	47800411	47800974	-
LOC100448165	XM_002815046	chr12	20262637	20263044	+
LOC100455758	XM_002816745	chr12	123151050	123152009	+
LOC100446417	XM_002812702	chr12	8342895	8343650	+
LOC100443518	XM_002832757	chr12	9747162	9748734	+
LOC100437702	XM_002811467	chr12	90793145	90793837	-
VPS24	NM_001132181	chr12	72182458	72183178	-
SUCLG2	XM_002813551	chr12	95683021	95684097	+
LOC100454665	XM_002815621	chr12	35341505	35342695	+
LOC100433781	XM_002833811	chr12	19423311	19424879	+
HNRNPA3	NM_001131794	chr12	51405957	51407751	-
LOC100447618	XM_002823390	chr12	13460234	13460979	-
FGFR1OP2	NM_001133366	chr12	49063801	49066864	+
LOC100456626	XM_002820343	chr12	77087082	77087968	+
LOC100449932	XM_002827180	chr12	87912879	87913287	-
LOC100434008	XM_002832045	chr12	68209248	68209393	-
LOC100457740	XM_002823876	chr12	111835490	111836295	-
LOC100459156	XM_002818292	chr12	93919676	93921002	-
SLC31A1	NM_001132191	chr12	55183700	55185233	+
LOC100458130	XM_002812572	chr12	44560051	44560468	+
RACGAP1	XM_002823205	chr12	44550667	44553695	-
MORF4L1	NM_001134207	chr12	12719078	12721404	-
LOC100453977	XM_002821311	chr12	46742567	46743147	-
LOC100432372	XM_002830679	chr12	28153181	28156230	-
LOC100441222	XM_002822816	chr12	7899606	7900023	-
LOC100456594	XM_002832204	chr12	47799798	47800180	+
LOC100447857	XM_002824111	chr12	38998342	38998814	-
KRT19	NM_001132586	chr12	95974676	95975346	+
LOC100448362	XM_002825272	chr12	63366995	63367523	+
LOC100442385	XM_002830828	chr12	64372329	64373286	-
LOC100433223	XM_002826769	chr12	7113010	7113622	+
LOC100449692	XM_002826194	chr12	25634154	25636148	+
LOC100442689	XM_002822937	chr12	11497028	11511740	-
IPO5	XM_002824381	chr12	9430495	9432424	+
LOC100437399	XM_002818469	chr12	72981829	72982465	+
HSPA8	NM_001132311	chr12	4200935	4203261	+
LOC100446828	XM_002831858	chr12	98112979	98114816	-
LOC100455418	XM_002834273	chr12	50817168	50818340	-
LOC100452975	XM_002833898	chr12	9372357	9372796	+
LOC100444825	XM_002831547	chr12	88611395	88612799	-
RSL24D1	NM_001133709	chr12	100058582	100059846	+
FAM32A	NM_001133970	chr12	50650122	50650384	-
LOC100461822	XM_002814323	chr12	51173001	51180459	+
LOC100447618	XM_002823390	chr12	49473034	49473470	-
OTUD4	XM_002815179	chr12	3925132	3930392	+
LOC100442482	XM_002828120	chr12	32894613	32895796	+
ATMIN	XM_002826673	chr12	55338292	55339292	-
LOC100441222	XM_002822816	chr12	62803975	62804539	-
SRP14	NM_001131937	chr12	6648577	6649204	+
AK3	NM_001133752	chr12	131794762	131802311	-
SF4	XM_002828980	chr12	74580832	74582460	+
LOC100457024	XM_002811569	chr12	127321757	127322513	-
LOC100448218	XM_002834804	chr12	32475425	32476042	+
LOC100443599	XM_002828996	chr12	57811835	57812986	+
LOC100461072	XM_002828205	chr12	120869945	120870484	-
DKFZP469A0814	NM_001135412	chr12	93529645	93530584	+
RARS	NM_001133635	chr12	28585435	28587114	+
LOC100458525	XM_002830864	chr12	77471593	77472752	-
LOC100438734	XM_002817611	chr12	109698061	109698702	-
ARL2BP	NM_001132439	chr12	52511232	52511818	+
HIGD1A	NM_001133602	chr12	49307613	49309361	+
LOC100431548	XM_002822919	chr12	41995658	41996818	-
LOC100438091	XM_002813674	chr12	122737027	122737970	-
LOC100436986	XM_002829561	chr12	64429149	64429507	+
LOC100445272	XM_002827830	chr12	16362483	16363892	+
LOC100437863	XM_002830528	chr12	123304289	123304684	+
TTC5	XM_002824500	chr12	41274140	41275094	+
HSF2	XM_002817308	chr12	54917907	54919418	-
METAP1	NM_001132045	chr12	40095223	40097377	+
LOC100435733	XM_002813113	chr12	48560995	48561443	-
LOC100456626	XM_002820343	chr12	38802412	38803239	-
LOC100433781	XM_002833811	chr12	18045152	18046690	-
LOC100433872	XM_002813990	chr12	33033166	33033527	+
LOC100443907	XM_002821979	chr12	63054702	63055931	+
LOC100435680	XM_002821338	chr12	32899050	32899375	+
RTN4IP1	XM_002817205	chr12	76630142	76631621	+
DDX23	NM_001131875	chr12	52472020	52475280	+
LOC100443599	XM_002828996	chr12	57811835	57812986	+
PIGA	XM_002831408	chr12	101886526	101890627	+
LOC100451148	XM_002825277	chr12	32972019	32973749	+
TCP1	XM_002817537	chr12	20711209	20713030	+
LOC100445255	XM_002810810	chr12	27844563	27845550	+
LOC100435733	XM_002813112	chr12	52756790	52757294	-
LOC100433926	XM_002820230	chr12	32966179	32966770	+
LOC100443856	XM_002816297	chr12	10397544	10398744	+
LOC100433281	XM_002832957	chr12	38806154	38806694	-
PRKRIR	XM_002822262	chr12	42995398	43006638	-
LOC100457927	XM_002816124	chr12	82928025	82929613	+
HIGD1A	NM_001133602	chr12	11983540	11983841	+
LOC100433341	XM_002811521	chr12	76062032	76063983	+
DKFZP469O2326	NM_001135370	chr12	63817020	63819336	+
LOC100448404	XM_002829977	chr12	7113632	7114877	+
LOC100452391	XM_002824879	chr12	10911214	10918409	-
LOC100436308	XM_002823310	chr12	61893197	61893788	-
HINT1	NM_001131229	chr12	19658240	19658823	-
LOC100461577	XM_002812790	chr12	108664019	108665178	-
LOC100456626	XM_002820343	chr12	114195731	114196602	-
NAP1L1	NM_001133514	chr12	33776306	33778880	-
UBA52	NM_001131235	chr12	127297144	127297353	-
RAB2A	NM_001133109	chr12	60166285	60167855	+
LOC100443823	XM_002813129	chr12	95725209	95725865	+
IDH1	NM_001131309	chr12	54544478	54546686	-
TUBA3C	XM_002834795	chr12	48848273	48850028	-
LOC100462542	XM_002828101	chr12	97564176	97564610	-
LOC100431450	XM_002812577	chr12	44560472	44561442	+
ST13	NM_001133649	chr12	34558876	34560295	+
LOC100444624	XM_002819763	chr12	13286679	13287472	+
EIF2S3	NM_001132403	chr12	10799921	10802842	+
ZNF75D	XM_002832147	chr12	43472870	43478131	-
LOC100437061	XM_002823312	chr12	106730310	106730711	+
LOC100461072	XM_002828205	chr12	109491308	109491797	+
LOC100449932	XM_002827180	chr12	136244497	136244938	+
EIF4A1	NM_001133307	chr12	52922873	52924504	+
LOC100450806	XM_002813909	chr12	8777182	8777854	+
LOC100451745	XM_002820269	chr12	47805769	47808428	+
TUBA3C	XM_002834795	chr12	48935981	48939425	+
MAPK1IP1L	NM_001133158	chr12	108694271	108694932	+
LOC100438070	XM_002811639	chr12	70941107	70942347	+
LOC100461780	XM_002822851	chr12	94090239	94091340	+
RPL7	NM_001132408	chr12	77205782	77206571	+
LOC100458828	XM_002823093	chr12	6689006	6691944	+
NDUFA5	NM_001131860	chr12	129078810	129080251	+
PDRG1	NM_001131202	chr12	86198936	86200012	+
LOC100443022	XM_002818317	chr12	114216797	114217992	+
LOC100449082	XM_002824240	chr12	9241105	9242210	-
LOC100435196	XM_002823578	chr12	9200369	9201967	+
LOC100444624	XM_002819763	chr12	2685784	2686821	+
DKFZP459C1112	NM_001135478	chr12	12773300	12773985	+
LOC100444624	XM_002819763	chr12	102590292	102590955	-
LOC100451063	XM_002830845	chr12	67535991	67536628	+
C6orf35	NM_001132508	chr12	63053340	63053674	+
FLNB	XM_002813600	chr12	51607785	51608713	+
LOC100435091	XM_002812584	chr12	15750624	15751707	-
PLEKHA8	XM_002818088	chr12	44677698	44679465	-
LOC100447051	XM_002815358	chr12	96247128	96247590	+
YWHAQ	NM_001131572	chr12	77107841	77109962	+
LOC100459156	XM_002818292	chr12	68243898	68245691	-
LOC100449224	XM_002826800	chr12	15980324	15981268	+
LOC100453459	XM_002819211	chr12	56183951	56184628	-
LOC100434067	XM_002810117	chr12	122567776	122568032	+
LOC100431916	XM_002820758	chr12	78593976	78595170	-
LOC100441668	XM_002816219	chr12	50052182	50052327	+
CYCS	NM_001131167	chr12	88581126	88582265	+
LOC100453022	XM_002810548	chr12	12794772	12795131	-
KRT5	XM_002823279	chr12	52659237	52660573	-
LOC100448995	XM_002813140	chr12	64475274	64476513	-
C20orf30	NM_001132565	chr12	38869991	38870595	-
LOC100446709	XM_002833177	chr12	37269121	37269459	-
LOC100432372	XM_002830679	chr12	28706519	28707728	-
LOC100436001	XM_002816773	chr12	112217369	112217736	-
LOC100446432	XM_002814014	chr12	4756447	4758702	-
LOC100434008	XM_002832045	chr12	26389787	26390141	-
NLRP9	XM_002829809	chr12	131870301	131873577	+
LOC100454105	XM_002823731	chr12	50502006	50502281	-
LOC100441438	XM_002818030	chr12	79300657	79302389	-
LOC100448394	XM_002829302	chr12	48127087	48127613	+
LOC100443566	XM_002824553	chr12	14799775	14800353	-
LOC100450621	XM_002834258	chr12	106325702	106326183	+
LOC100447854	XM_002823854	chr12	115776873	115777703	-
LOC100456711	XM_002817284	chr12	77243603	77244293	+
LOC100432011	XM_002817723	chr12	7273872	7275308	-
LOC100447181	XM_002831192	chr12	136005689	136006213	+
LOC100462101	XM_002831792	chr12	101319302	101320062	-
RSL24D1	NM_001133709	chr12	63116117	63117545	-
UBA52	NM_001131235	chr12	117602694	117603095	-
LOC100452126	XM_002823341	chr12	63366556	63366848	+
LOC100447857	XM_002824111	chr12	93163085	93163613	+
WDR12	NM_001131395	chr12	85011615	85013140	-
LOC100449692	XM_002826194	chr12	45399966	45401375	-
LOC100458394	XM_002814903	chr12	75700681	75701506	-
LOC100445030	XM_002826728	chr12	116524169	116527168	+
PDCD5	NM_001131967	chr12	20168956	20169397	+
LOC100439915	XM_002813308	chr12	93937851	93938358	-
LOC100447857	XM_002824111	chr12	61787094	61787556	+
LOC100446828	XM_002831858	chr12	20209578	20210788	-
LOC100447989	XM_002809481	chr12	103338826	103339308	+
LOC100453548	XM_002829787	chr12	106066752	106067508	+
LOC100435006	XM_002830076	chr12	48453569	48454828	-
LOC100459117	XM_002813928	chr12	51512800	51513536	+
LOC100460365	XM_002831341	chr12	49400452	49401205	+
LOC100438681	XM_002825213	chr12	22103408	22106193	+
LOC100462101	XM_002831792	chr12	1791980	1792832	-
LOC100448825	XM_002824173	chr12	29705929	29706392	-
UBA52	NM_001131235	chr12	127298512	127298688	-
UBE2L3	NM_001134142	chr12	21254757	21256024	-
LOC100460263	XM_002818222	chr12	26424801	26425363	-
LOC100434008	XM_002832045	chr12	26379195	26379542	-
LOC100444624	XM_002819763	chr12	58912959	58913730	+
ARL2BP	NM_001132439	chr12	122225989	122226133	+
LOC100452461	XM_002818209	chr12	69539959	69541631	+
SKP1	NM_001134165	chr12	17613205	17614772	+
LOC100446139	XM_002809355	chr12	58259518	58261174	+
LOC100439093	XM_002816701	chr12	32058448	32058686	+
LOC100461759	XM_002833772	chr12	28801857	28802925	+
LOC100446442	XM_002815519	chr12	7266438	7266694	+
HSPD1	NM_001133614	chr12	8344157	8345236	-
LETM2	XM_002819019	chr12	41630870	41631628	-
LOC100452701	XM_002831559	chr12	32262131	32263123	+
LOC100459156	XM_002818292	chr12	50323720	50325081	-
LOC100443827	XM_002813552	chr12	95684095	95685350	+
LOC100447857	XM_002824111	chr12	66131914	66132442	+
LOC100440784	XM_002827815	chr12	68886178	68886769	-
CPM	NM_001131187	chr12	22202100	22203497	-
PSMC6	XM_002824748	chr12	68704076	68713365	+
LOC100440725	XM_002820613	chr12	54017754	54018545	+
LOC100431869	XM_002816193	chr12	9776316	9777381	-
LOC100449095	XM_002811007	chr12	56501658	56501992	+
LOC100460402	XM_002833909	chr12	86417870	86418274	-
LOC100454010	XM_002811858	chr12	76611050	76611492	+
LOC100461619	XM_002817720	chr12	121362060	121362441	+
LOC100441487	XM_002823319	chr12	8942452	8943042	+
LOC100445030	XM_002826728	chr12	75094843	75095494	-
SLC9A7	XM_002831580	chr12	99706674	99709160	-
HSPA8	NM_001132311	chr12	113196719	113201386	+
LOC100455142	XM_002831146	chr12	110084334	110084964	-
FBXO3	NM_001133853	chr12	19141433	19141818	+
LOC100451210	XM_002816875	chr12	127430648	127431182	-
LOC100447857	XM_002824111	chr12	30777002	30777449	-
LOC100451745	XM_002820269	chr12	109042476	109044640	+
GCDH	NM_001134139	chr12	105233841	105235847	+
LOC100437710	XM_002812059	chr12	75088001	75088592	+
LOC100451047	XM_002828955	chr12	19856236	19856577	-
RPL7	NM_001132408	chr12	19836166	19837011	+
LOC100458491	XM_002827023	chr12	13204441	13204622	-
LOC100447857	XM_002824111	chr12	13045443	13046807	-
LOC100453470	XM_002820403	chr12	76416681	76417513	+
KIAA1199	NM_001134102	chr12	44940642	44941346	+
DKFZP469P2135	NM_001135288	chr12	69065419	69066338	-
LOC100434008	XM_002832045	chr12	56475411	56475731	-
LOC100449860	XM_002817820	chr12	99848586	99849050	-
LOC100451182	XM_002814888	chr12	1727958	1728558	-
LOC100450713	XM_002817921	chr13	42154440	42155164	-
LOC100453459	XM_002819211	chr13	94347626	94347975	-
DKFZP459C0539	NM_001135357	chr13	44621061	44622368	+
SQSTM1	NM_001132076	chr13	63132706	63133377	-
AMMECR1L	NM_001131537	chr13	98884430	98887677	+
LOC100436836	XM_002824798	chr13	45506701	45507232	-
LOC100447857	XM_002824111	chr13	72956976	72957462	+
MAPKSP1	NM_001134202	chr13	36718487	36719720	+
TET1	XM_002820885	chr13	89589746	89595200	-
IFIT1	NM_001133330	chr13	31925925	31927936	+
RPP40	XM_002816381	chr13	59984533	59985112	+
ARF4	NM_001131824	chr13	82428860	82430591	+
LOC100188897	NM_001134678	chr13	76660536	76664890	-
LOC100436430	XM_002820365	chr13	48474259	48479276	-
LOC100453808	XM_002817704	chr13	45384605	45385319	+
PRDX2	NM_001131877	chr13	29830771	29831705	+
LOC100442666	XM_002833751	chr13	32018195	32018668	+
LOC100447773	XM_002813428	chr13	26670307	26670551	-
LOC100453022	XM_002810548	chr13	26412089	26412422	-
LOC100444624	XM_002819763	chr13	101515346	101516096	+
PEX12	XM_002827265	chr13	91922200	91924865	+
LOC100444817	XM_002830478	chr13	27386597	27386939	+
LOC100435637	XM_002816772	chr13	18534319	18535273	-
LOC100442423	XM_002833610	chr13	40578285	40578561	+
HMGN2	NM_001132303	chr13	59680212	59681756	+
LOC100438265	XM_002832616	chr13	65066599	65066918	-
OGFOD1	NM_001135522	chr13	49385968	49388238	-
LOC100446417	XM_002812702	chr13	80306688	80307131	+
LOC100461075	XM_002828435	chr13	108887655	108887991	+
PARP1	XM_002809382	chr13	113661091	113664438	+
LOC100448899	XM_002817215	chr13	18378613	18381643	-
USP7	XM_002826107	chr13	84761335	84761860	+
LOC100452828	XM_002830494	chr13	25600606	25600916	-
LOC100434629	XM_002814164	chr13	84397420	84398988	+
CYP51A1	NM_001131436	chr13	28184711	28185915	-
LOC100454556	XM_002817986	chr13	19270468	19271356	-
AK3	NM_001133574	chr13	100105699	100107799	+
CTAGE6	XM_002824336	chr13	52230674	52233243	-
LOC100447857	XM_002824111	chr13	75770077	75770818	-
LOC100459241	XM_002814436	chr13	64626440	64636683	-
LOC100446417	XM_002812702	chr13	37845179	37845586	-
LOC100452126	XM_002823341	chr13	20072544	20072875	-
LOC100435989	XM_002815643	chr13	78359801	78360908	+
GRPEL2	NM_001133568	chr13	90775656	90776060	-
LOC100444600	XM_002817501	chr13	40949621	40950290	-
RPL7	NM_001132408	chr13	107230329	107231300	+
LOC100431869	XM_002816193	chr13	27136615	27137733	-
LGMN	NM_001133317	chr13	65911070	65912790	-
KRT18	XM_002823298	chr13	92201947	92203342	+
FTH1	NM_001132636	chr13	21841563	21842467	-
PEX12	XM_002827265	chr13	91929080	91929875	+
LOC100450737	XM_002820140	chr13	105823898	105824718	-
LOC100444840	XM_002818477	chr13	45638715	45639917	-
LOC100460016	XM_002817290	chr13	22092810	22096636	+
RPL15	NM_001134220	chr13	102501834	102502530	-
ARF4	NM_001131824	chr13	103118851	103120533	-
LOC100440491	XM_002822024	chr13	23349401	23352138	-
LOC100450713	XM_002817921	chr13	27560852	27561593	+
LOC100450779	XM_002810599	chr13	51459329	51459959	-
NOP56	NM_001132344	chr13	95722505	95722785	+
FH	NM_001132068	chr13	42233905	42234638	+
DNAJB14	NM_001133075	chr13	22004904	22007077	+
ASNS	NM_001132997	chr13	102411562	102412107	-
LOC100451325	XM_002815424	chr13	80385669	80387639	+
LOC100445176	XM_002830479	chr13	51487688	51487879	+
RIOK3	NM_001131783	chr13	76232142	76233906	+
LOC100431869	XM_002816193	chr13	68912143	68913246	-
KARS	NM_001133683	chr13	115759990	115761185	+
LOC100434735	XM_002828379	chr13	34241324	34241832	-
LOC100438091	XM_002813673	chr13	36722381	36723308	-
ADIPOR1	XM_002809586	chr13	102397835	102400433	-
RPL7L1	NM_001131135	chr13	91734293	91735529	-
LOC100434008	XM_002832045	chr13	104637940	104638341	-
LOC100432473	XM_002828043	chr13	72142360	72144306	+
LOC100449578	XM_002812322	chr13	20769733	20770062	-
LOC100434140	XM_002832611	chr13	65066925	65067599	-
LOC100433926	XM_002820230	chr13	69804809	69805147	+
LOC100442530	XM_002817381	chr13	37043021	37043429	-
LOC100451745	XM_002820269	chr13	103133041	103134858	-
IPMK	XM_002820922	chr13	21987421	21991355	-
LOC100439076	XM_002829214	chr13	117028270	117028686	+
LOC100436801	XM_002819523	chr13	31476839	31477698	+
SLC25A5	NM_001133343	chr13	57934163	57935827	+
BCAS2	NM_001132157	chr13	80651936	80653004	+
LOC100456626	XM_002820343	chr13	21952754	21953128	+
PPIA	NM_001132588	chr13	20082961	20083312	-
LOC100437479	XM_002828787	chr13	21850501	21852261	-
HSP90AB1	NM_001132972	chr13	99205482	99207883	-
LOC100440393	XM_002825391	chr13	30064471	30065199	-
LOC100442178	XM_002832884	chr13	36282662	36283047	-
CSNK1A1	NM_001133465	chr13	36897594	36901855	-
LOC100437216	XM_002825257	chr13	27512624	27513380	+
LOC100460016	XM_002817290	chr13	23565475	23569769	+
UTP14A	XM_002832091	chr13	52362612	52363188	+
LOC100446828	XM_002831858	chr13	27653958	27655160	+
COX7C	NM_001133613	chr13	49363225	49363612	-
TARDBP	NM_001134125	chr13	60988155	60991261	+
NAP1L1	NM_001133514	chr13	47898610	47899813	+
DDX6	NM_001135499	chr13	87928423	87930771	+
LOC100438984	XM_002832292	chr13	18440273	18441363	+
UBE2L3	NM_001134142	chr13	29949446	29950145	+
LOC100462101	XM_002831792	chr13	51764901	51765774	+
LOC100440481	XM_002834365	chr13	27344370	27344543	-
RAN	NM_001135810	chr13	19863415	19864136	-
LOC100459156	XM_002818292	chr13	69431873	69433992	+
PRKRIR	XM_002822262	chr13	25605540	25609601	+
LOC100432001	XM_002816764	chr13	56632649	56634974	-
LOC100447857	XM_002824111	chr13	113475989	113476598	-
EIF4A1	NM_001133307	chr13	28047942	28049314	+
LOC100448979	XM_002811144	chr13	42361582	42362262	-
ELL2	XM_002815753	chr13	69420205	69420603	-
KARS	NM_001133683	chr13	41891217	41893153	+
LOC100460016	XM_002817290	chr13	100945848	100948497	-
RPL7L1	NM_001131135	chr13	101284953	101286156	-
WASF3	XM_002824105	chr13	32017505	32017788	+
DKFZP469O2326	NM_001135370	chr13	24259251	24261541	+
CTAGE6	XM_002824336	chr13	59212399	59214944	+
LOC100439093	XM_002816701	chr13	93365646	93366115	-
LOC100459824	XM_002825730	chr13	41167543	41167812	-
LOC100458119	XM_002825606	chr13	22484653	22485322	+
LOC100443271	XM_002817682	chr13	41259421	41260865	-
LOC100456041	XM_002820585	chr13	22207067	22207767	-
RPE	NM_001133183	chr13	50084232	50085929	-
CALM1	NM_001132283	chr13	100964320	100964578	-
LOC100447857	XM_002824111	chr13	74032688	74033222	+
LOC100450086	XM_002815927	chr13	20074108	20075472	-
LOC100437229	XM_002826410	chr13	97025445	97031430	-
ARL2BP	NM_001132439	chr13	36571515	36573900	+
LOC100446278	XM_002811355	chr13	80214682	80215222	+
ABCB10	XM_002809323	chr13	94012293	94012558	+
RBM22	NM_001132152	chr13	30061191	30063445	-
LOC100461926	XM_002825678	chr13	55490532	55491053	-
HIGD1A	NM_001133602	chr13	82824083	82825288	+
RPL7	NM_001132408	chr13	78412149	78412978	-
LOC100450806	XM_002813909	chr13	68344592	68345576	-
LOC100435733	XM_002813112	chr13	63077273	63077690	+
LOC100449932	XM_002827180	chr13	24382470	24382975	+
LOC100437061	XM_002823312	chr13	92202953	92203355	-
LOC100431682	XM_002824083	chr13	23105249	23111714	-
PRUNE	XM_002810259	chr13	25478950	25480132	-
LOC100435637	XM_002816772	chr13	23711890	23712830	+
LOC100442530	XM_002817381	chr13	20232132	20232609	-
CYP51A1	NM_001131436	chr13	28178989	28182173	-
CTAGE6	XM_002824336	chr13	50137679	50140013	+
LOC100460483	XM_002830135	chr13	46510095	46510493	+
C9orf6	NM_001133669	chr13	46281692	46283508	+
LOC100444815	XM_002815036	chr13	38788861	38789172	+
SQSTM1	NM_001132076	chr13	63134891	63135649	-
LOC100451824	XM_002831135	chr13	32501929	32502717	-
LOC100443528	XM_002819190	chr13	56513412	56516405	-
ATP8A2	XM_002824101	chr13	32018896	32019354	+
LOC100445323	XM_002817689	chr13	42938116	42939677	+
PCNP	NM_001131802	chr13	48490153	48492351	-
LDHB	XM_002823017	chr13	115908665	115909549	+
KRR1	XM_002823534	chr13	19154018	19156139	-
LOC100449860	XM_002817820	chr13	109344234	109344589	-
RAD17	NM_001135530	chr13	49225342	49228131	-
LOC100455418	XM_002834274	chr13	34937675	34939829	+
LOC100450664	XM_002812325	chr13	20770205	20770355	-
LOC100432372	XM_002830679	chr13	98135294	98136475	-
LOC100436430	XM_002820365	chr13	48479646	48484669	-
LOC100432283	XM_002820690	chr13	95576346	95576958	-
CALM1	NM_001132283	chr13	41137218	41137452	-
LOC100450621	XM_002834258	chr13	109135308	109135851	+
LOC100460133	XM_002815885	chr13	33719580	33721278	-
COX6C	NM_001131865	chr13	45146301	45146664	+
LOC100448439	XM_002819057	chr13	20669103	20670235	+
LOC100433781	XM_002833811	chr13	71037591	71038947	-
LOC100453459	XM_002819211	chr13	52289949	52290589	+
LOC100435637	XM_002816772	chr13	23676080	23677025	+
LOC100458854	XM_002811927	chr13	51799168	51799542	-
SP3	NM_001159789	chr13	91201697	91204998	-
LOC100450390	XM_002821569	chr13	18631820	18634117	-
LOC100454840	XM_002823869	chr13	20476344	20477499	+
LOC100462331	XM_002815008	chr13	85674740	85675141	+
RPL7L1	NM_001131135	chr13	102835891	102837647	+
LOC100456890	XM_002824671	chr13	99819482	99820327	+
LOC100456768	XM_002824602	chr13	48964137	48964921	+
IPPK	XM_002819957	chr13	20240225	20242870	-
LOC100455906	XM_002819006	chr13	66334803	66336732	-
LOC100439704	XM_002816779	chr13	73174825	73175243	-
LOC100449914	XM_002809709	chr13	78415779	78419990	+
FAR1	NM_001132738	chr13	92140125	92143881	+
LOC100456831	XM_002831977	chr13	74373996	74374445	+
ST13	NM_001133649	chr13	50430486	50432104	+
LOC100435637	XM_002816772	chr13	40824066	40825000	-
LOC100449860	XM_002817820	chr13	53122177	53122606	+
EIF2S2	NM_001134174	chr14	64634383	64636019	+
LOC100457024	XM_002811569	chr14	78075764	78076230	-
LOC100440115	XM_002834364	chr14	30932916	30935521	+
LOC100440311	XM_002831107	chr14	83254405	83254840	+
LOC100446442	XM_002815519	chr14	61301876	61302542	-
LOC100445794	XM_002828468	chr14	26210073	26210400	-
LOC100444624	XM_002819763	chr14	29667625	29668332	+
LOC100453836	XM_002834697	chr14	72446438	72447386	-
LOC100450806	XM_002813909	chr14	105068562	105069533	-
NCOA4	NM_001135286	chr14	66790997	66794051	-
LOC100431846	XM_002828907	chr14	94573305	94573928	-
C10orf84	NM_001132528	chr14	78371482	78373352	-
LOC100446782	XM_002812024	chr14	26650039	26650466	-
LOC100457438	XM_002830671	chr14	38841055	38841483	-
LOC100442470	XM_002826251	chr14	43772719	43773308	+
LOC100457174	XM_002828198	chr14	75552503	75553454	-
LOC100441668	XM_002816219	chr14	103266745	103267009	+
LOC100431339	XM_002812736	chr14	101883688	101884147	+
TTC7B	XM_002825020	chr14	72124165	72124453	-
LOC100432372	XM_002830679	chr14	69909087	69910290	-
LOC100450806	XM_002813909	chr14	96108314	96108974	+
LOC100451893	XM_002809825	chr14	21123253	21123506	-
KRT18	XM_002823298	chr14	71674313	71675856	+
RAP1B	NM_001131555	chr14	75673999	75674609	+
LOC100441418	XM_002831109	chr14	83255955	83256246	+
ARL6IP1	NM_001133557	chr14	21049855	21052429	-
LOC100454367	XM_002810090	chr14	97637874	97638648	+
LOC100456800	XM_002828312	chr14	94476085	94476636	+
LOC100461561	XM_002811106	chr14	44764704	44764964	-
LOC100447857	XM_002824111	chr14	30743906	30744977	-
LOC100443374	XM_002816154	chr14	72175374	72175756	-
NCOA4	NM_001135286	chr14	66798847	66800612	-
LOC100433926	XM_002820230	chr14	34473688	34474289	-
LOC100444074	XM_002827492	chr14	30438235	30438381	+
SUB1	NM_001133102	chr14	75482166	75484312	+
RPL15	NM_001134220	chr14	96188637	96190398	-
PTP4A1	NM_001132852	chr14	63333672	63334860	-
LOC100431569	XM_002825071	chr14	39251130	39251894	-
LOC100461072	XM_002828205	chr14	61080001	61080423	-
LOC100447618	XM_002823390	chr14	23650268	23650556	-
ATP5A1	NM_001133374	chr14	63425412	63427132	-
UBA52	NM_001131235	chr14	20781776	20782061	+
LOC100435989	XM_002815643	chr14	28191670	28192379	-
LOC100432372	XM_002830679	chr14	102002831	102004023	+
UBA52	NM_001131235	chr14	58756394	58756932	+
LOC100444604	XM_002832702	chr14	70119635	70120337	+
LOC100438434	XM_002827154	chr14	30638097	30638444	+
LOC100444840	XM_002818477	chr14	59790920	59792491	-
RPA2	NM_001131890	chr14	47280790	47281509	+
LOC100447834	XM_002820512	chr14	54518501	54519417	-
GCAT	NM_001133009	chr14	64481610	64483051	-
LOC100442603	XM_002811270	chr14	30147840	30148230	-
LOC100433223	XM_002826769	chr14	104713189	104713852	+
LOC100457174	XM_002828198	chr14	106618546	106619491	-
LOC100450806	XM_002813909	chr14	55542980	55543939	-
LOC100450737	XM_002820140	chr14	107578970	107580153	-
LOC100456000	XM_002816820	chr14	105106872	105107532	-
LOC100440679	XM_002831108	chr14	83258658	83259275	+
ACTR3	NM_001132599	chr14	20978871	20982530	-
LOC100451210	XM_002816875	chr14	65261639	65262681	+
LOC100454556	XM_002817986	chr14	59840855	59841568	+
YWHAQ	NM_001131572	chr14	42905640	42906370	-
LOC100461072	XM_002828205	chr14	82272627	82273212	-
LOC100440679	XM_002831108	chr14	83254841	83255458	+
COIL	XM_002827350	chr14	39268072	39270681	-
NOP5/NOP58	XM_002812761	chr14	18601537	18601883	+
RPS19	NM_001132617	chr14	34300069	34300607	-
LOC100437324	XM_002810641	chr14	101498497	101499348	-
UNG	NM_001131099	chr14	82545162	82546959	-
LOC100431869	XM_002816193	chr14	103444822	103446175	-
LOC100447417	XM_002815095	chr14	61504621	61505997	+
LOC100435637	XM_002816772	chr14	77824762	77826263	+
LOC100447854	XM_002823854	chr14	82720992	82721597	+
LOC100433071	XM_002809388	chr14	22778286	22779492	+
PTCD2	NM_001133394	chr14	19825499	19827159	-
LOC100444005	XM_002818199	chr14	103589916	103590586	-
LOC100436888	XM_002815752	chr14	91420351	91420752	+
HMGN2	NM_001132303	chr14	61716053	61717180	-
LOC100450621	XM_002834258	chr14	30967501	30968042	-
QRSL1	XM_002817204	chr14	35530638	35531932	+
LOC100441855	XM_002809228	chr14	43457049	43457698	+
H3F3B	NM_001133832	chr14	39040197	39042102	-
LOC100433926	XM_002820230	chr14	69693044	69693568	+
LOC100439093	XM_002816701	chr14	38986743	38987164	+
LOC100462131	XM_002834288	chr14	39096336	39097287	+
LOC100442530	XM_002817381	chr14	74111375	74111759	-
LOC100455169	XM_002819004	chr14	20802604	20803537	+
LOC100455269	XM_002817060	chr14	76455923	76456526	-
RPL41	NM_001131169	chr14	75170857	75171298	+
LOC100445445	XM_002831760	chr14	34674455	34675626	+
LOC100446841	XM_002832705	chr14	70117962	70118372	+
KRT18	XM_002823298	chr14	35263469	35264797	-
LOC100432611	XM_002831573	chr14	107334902	107339088	-
LOC100447286	XM_002829377	chr14	18743249	18744884	+
ITGA3	XM_002834284	chr14	52578945	52579397	+
LOC100448972	XM_002825193	chr14	108501931	108503535	-
PEBP1	NM_001133443	chr14	97837814	97839169	-
LOC100447041	XM_002829098	chr14	74335715	74336031	+
CHORDC1	NM_001131646	chr14	91033196	91036886	-
LOC100455281	XM_002817765	chr14	71292316	71293356	+
LOC100436956	XM_002811183	chr14	35173725	35174498	+
LOC100461759	XM_002833772	chr14	68591273	68592335	+
PTMA	NM_001132923	chr14	93322770	93323948	+
LOC100431339	XM_002812736	chr14	53517226	53517701	+
PTPN2	XM_002828010	chr14	101310724	101311974	+
LOC100447857	XM_002824111	chr14	78877524	78878374	-
LOC100447857	XM_002824111	chr14	68697860	68698489	+
RAP1B	NM_001131555	chr14	64661414	64661708	+
LOC100451663	XM_002826137	chr14	61873298	61873806	-
LOC100438055	XM_002809332	chr14	66819384	66819772	-
LOC100451698	XM_002830362	chr14	30288640	30289432	-
LOC100443966	XM_002829513	chr14	65438099	65438327	-
ELAVL1	XM_002828576	chr14	104874291	104876813	-
LOC100450407	XM_002824821	chr14	68589353	68589579	+
LOC100446828	XM_002831858	chr14	82993349	82994674	+
LOC100444720	XM_002831898	chr14	57238184	57238535	-
LOC100453774	XM_002813787	chr14	97829279	97830154	+
LOC100461072	XM_002828205	chr14	60911951	60912373	-
LOC100442423	XM_002833610	chr14	82626091	82626368	-
LOC100451060	XM_002815159	chr14	60855045	60857586	+
COX6C	NM_001131865	chr14	78845998	78846323	-
HMGN2	NM_001132303	chr14	24732582	24733786	-
BLZF1	NM_001133364	chr14	69888554	69892054	-
LOC100432372	XM_002830679	chr14	55943800	55944754	-
EWSR1	XM_002830977	chr14	35648150	35648885	+
LOC100434960	XM_002824792	chr14	60877860	60878633	+
LOC100432176	XM_002809152	chr14	92016219	92016752	+
LOC100452213	XM_002817339	chr14	44517804	44518657	-
LOC100434074	XM_002811523	chr14	82305179	82306184	+
LOC100461759	XM_002833772	chr14	58908129	58909219	+
RACGAP1	XM_002823205	chr14	45753131	45753468	-
LOC100452938	XM_002815725	chr14	92891108	92893997	-
ABI1	NM_001132928	chr14	56093203	56095583	+
NUP50	XM_002831253	chr14	65501894	65504565	-
LOC100450790	XM_002826677	chr14	104862948	104863708	+
LOC100432372	XM_002830679	chr14	19388488	19389959	-
LOC100450621	XM_002834258	chr14	107324742	107325264	-
LOC100439798	XM_002827351	chr14	61336121	61336501	-
FKBP1B	NM_001132769	chr14	41730341	41731016	+
LOC100460016	XM_002817290	chr14	74725291	74727787	+
SALL4	XM_002830428	chr14	61222508	61225772	-
VAC14	XM_002826618	chr14	28419516	28420642	-
LOC100435312	XM_002821337	chr14	106194293	106195314	+
LOC100451745	XM_002820269	chr14	19829211	19830969	-
LOC100444167	XM_002825187	chr14	108573178	108573639	-
LOC100461072	XM_002828205	chr14	60915092	60915514	-
PDK3	XM_002831469	chr14	93003923	93005548	+
LOC100461926	XM_002825678	chr14	55788154	55788694	-
LOC100442423	XM_002833610	chr14	76769729	76769995	-
EIF1AX	NM_001132335	chr14	66442003	66442307	-
FAM35A	NM_001131780	chr14	89438821	89442289	+
LOC100456626	XM_002820343	chr14	39037161	39037945	+
UBE2N	NM_001134058	chr14	21008208	21008850	-
LOC100448622	XM_002825765	chr14	107960063	107960486	-
BANF1	NM_001131955	chr14	69958942	69959614	+
LOC100444720	XM_002831897	chr14	94594989	94595648	+
LOC100449229	XM_002827239	chr14	59473871	59475329	-
LOC100432466	XM_002827037	chr14	22899038	22909528	-
AGPAT6	NM_001133059	chr14	24823557	24824868	-
LOC100451613	XM_002833798	chr14	76274666	76274832	-
DNAJC19	NM_001131255	chr14	45535525	45536056	+
BHLHB9	XM_002831915	chr14	82252499	82256384	+
ILF2	NM_001132083	chr14	35821287	35822779	-
SALL4	XM_002830428	chr14	21461898	21464801	+
LOC100438074	XM_002812060	chr14	50005644	50006115	+
LOC100437061	XM_002823312	chr14	71675463	71675866	-
HSPA8	NM_001132311	chr14	65445123	65445924	+
LOC100449932	XM_002827180	chr14	34426425	34426953	+
LOC100462331	XM_002815009	chr14	41531773	41532292	-
LOC100462131	XM_002834288	chr14	39094394	39095345	+
LOC100442423	XM_002833610	chr14	82620061	82620338	-
LOC100462636	XM_002822918	chr14	69873328	69874379	+
LOC100444518	XM_002823848	chr14	35126631	35127715	-
LOC100455157	XM_002832672	chr14	70118373	70118649	+
LOC100434008	XM_002832045	chr14	22716037	22716374	-
LOC100447854	XM_002823854	chr14	82533025	82533687	-
LOC100433872	XM_002813990	chr14	92705989	92706365	+
XPO6	XM_002826269	chr14	20043763	20046358	-
[truncated: 4,874 more rows]

## Sheet: Rhesus
Putative parental gene	Putative transcript	Chromosome	Start	End	Strand
WEE1	XM_002808077	chr1	3871428	3873923	+
GTF2A2	XM_001100320	chr1	34038527	34039381	-
RPL13A	XM_001115079	chr1	65447633	65448767	-
HNRNPC	XM_001096469	chr1	70447900	70449812	-
LOC100428069	XM_002803581	chr1	40419077	40419398	+
SET	XM_002799976	chr1	139335772	139337475	+
LOC720281	XM_001115554	chr1	91971019	91971265	-
LOC100427305	XM_002800395	chr1	150218178	150218664	+
SUMO1	XM_001100656	chr1	54285054	54286288	+
CDK4	XM_001116422	chr1	108266500	108267668	+
HIGD1A	XM_001115209	chr1	187669772	187671040	-
LOC707820	XM_002808131	chr1	120524731	120525127	+
LOC709740	XM_001096852	chr1	142131030	142131521	+
LOC698049	XM_001086568	chr1	11813173	11814246	-
LOC710490	XM_001109700	chr1	207735354	207735890	-
CLNS1A	XM_001088333	chr1	130226413	130227138	-
LOC100428069	XM_002803581	chr1	166969678	166970001	-
RPSA	XM_001083716	chr1	66681674	66682707	+
PEX5	XM_002798472	chr1	209786823	209790568	+
CCNJ	XM_001092632	chr1	95741902	95743219	+
LOC696636	XM_002804168	chr1	28947384	28947788	+
LOC718295	XM_001110749	chr1	42596187	42597852	+
LOC719608	XM_001114100	chr1	85607843	85608470	-
LOC705119	XM_001101343	chr1	127921320	127927460	+
ACTG2	XM_001105970	chr1	227525378	227526260	+
NDUFA4	NM_001035524	chr1	170613105	170613817	-
LOC712133	XM_001110374	chr1	122119882	122120656	-
LOC716917	XM_002798741	chr1	28494595	28494854	+
LOC704016	XM_001098037	chr1	49094289	49094579	+
GYG1	XM_001109893	chr1	58070833	58071738	+
LOC719940	XM_002803241	chr1	24912389	24912775	-
IGF2BP2	XM_001095005	chr1	127369839	127372337	-
MKRN1	XM_001107668	chr1	45782159	45782627	-
LOC719978	XM_001118046	chr1	45506983	45508225	+
RPS21	XM_001088137	chr1	221577978	221578719	-
LOC710490	XM_001109700	chr1	141934704	141935293	+
LOC711387	XM_001100168	chr1	22896800	22897074	+
LOC718365	XM_001110940	chr1	189755524	189755788	-
NDUFS5	XM_002802331	chr1	55556065	55556379	+
LOC100423472	XM_002806374	chr1	102900226	102900621	+
PIN1	XM_001099116	chr1	72675071	72675460	+
LOC700336	XM_001085223	chr1	151523959	151525049	+
LOC703598	XM_001091441	chr1	95619022	95620545	-
LOC712849	XM_002800709	chr1	53224990	53226042	-
PRKRIR	XM_001085978	chr1	216260691	216261291	+
LOC100423472	XM_002806374	chr1	28496400	28496806	+
LOC100426260	XM_002798459	chr1	95100879	95101476	+
LOC704016	XM_001098037	chr1	67945112	67945409	+
DNAJC7	XM_001108703	chr1	66153718	66155371	-
LOC100426260	XM_002798459	chr1	35172375	35172932	+
UQCR	XM_001096084	chr1	191602522	191602949	-
GAPDH	XM_001105471	chr1	122314859	122315087	-
BRWD1	XM_001108760	chr1	16188475	16189277	+
ILF2	XM_001111422	chr1	150630394	150632813	+
TRAIP	XM_001105706	chr1	27786230	27786889	+
LSM3	XM_001092186	chr1	168450928	168451826	-
LOC707504	XM_001095922	chr1	96931506	96932111	-
HNRNPA1	NM_001042783	chr1	191269849	191271365	+
LOC710306	XM_001095211	chr1	45040568	45040972	+
LOC702025	XM_001096533	chr1	67914269	67915837	+
RIOK2	XM_001095785	chr1	43150444	43150886	-
LOC693466	XM_001082041	chr1	140195694	140196155	-
ABHD4	XM_001099451	chr1	162650700	162653115	-
LOC701870	XM_001090152	chr1	134905741	134906009	-
LOC100428664	XM_002806034	chr1	126915889	126916295	+
KRT8	XM_001099707	chr1	75908552	75910248	+
LOC700028	XM_001088436	chr1	216311513	216311798	+
ST13	XM_001102391	chr1	160142221	160143961	+
LOC707227	XM_001100566	chr1	191488057	191488227	-
LOC100425423	XM_002799013	chr1	80693047	80693447	+
LOC714735	XM_001104640	chr1	14380633	14381949	-
ELL2	XM_001094059	chr1	136748470	136752507	-
LOC699362	XM_001092114	chr1	222732514	222733100	-
LOC711920	XM_002805296	chr1	2859765	2862112	+
DHFR	XM_001110551	chr1	146456923	146458093	+
LOC702025	XM_001096533	chr1	84236805	84238755	+
LOC722137	XM_001118328	chr1	191968736	191969717	+
LOC717164	XM_001114905	chr1	88124040	88124631	-
LOC695925	XM_001083874	chr1	170281659	170282560	-
GOT2	XM_001103601	chr1	202840663	202842417	-
RPS20	XM_001085267	chr1	84402340	84402808	-
LOC721900	XM_001118095	chr1	217039559	217040155	-
LOC717450	XM_002799233	chr1	35781075	35782118	+
ZNF131	XM_002804356	chr1	100820726	100828258	+
SLAMF6	XM_001117577	chr1	140984092	140984442	+
LOC715522	XM_001104213	chr1	184139393	184140027	+
LOC707504	XM_001095922	chr1	11956175	11957053	+
KRT8	XM_001099707	chr1	166552421	166554319	+
LOC100423472	XM_002806374	chr1	191480848	191481029	+
RBMX2	XM_001093627	chr1	121996131	121997943	-
BTF3	XM_001100404	chr1	142936610	142937302	-
ANAPC10	XM_001094665	chr1	55080234	55081008	+
LOC719940	XM_002803241	chr1	104335952	104336426	-
LOC695219	XM_001084669	chr1	38713610	38714124	-
LOC718783	XM_001111950	chr1	84024308	84025012	+
LOC698786	XM_002808384	chr1	89131001	89131637	-
ZCSL2	XM_001083944	chr1	62469157	62469732	-
IFITM3	XM_001085331	chr1	27745926	27746491	-
LOC697165	XM_001085772	chr1	18772267	18773228	+
LOC708521	XM_001107593	chr1	54712357	54712901	-
LOC708056	XM_001096498	chr1	29157883	29159034	-
KRT18	XM_001100009	chr1	114655121	114656732	-
LOC707504	XM_001095922	chr1	195553406	195554006	+
LOC700337	XM_001093920	chr1	167073111	167073569	+
LOC721882	XM_001118077	chr1	53979992	53981304	-
BRD2	XM_001115854	chr1	208988330	208993603	-
LOC710306	XM_001095211	chr1	97405405	97405889	-
LOC722863	XM_001118952	chr1	84363300	84363991	-
PRAMEF10	XM_001106552	chr1	127265241	127266639	+
LOC703050	XM_001091945	chr1	19161829	19162297	-
FABP7	XM_001108559	chr1	213475244	213475979	+
TCP1	XM_001098115	chr1	203034040	203036051	-
LOC714124	XM_001103716	chr1	125776629	125777143	-
ACTG1	XM_001110688	chr1	95213721	95214571	-
PITPNC1	XM_001116836	chr1	170580152	170582079	-
LOC717705	XM_001109476	chr1	119713314	119716603	-
UBA52	XM_001115463	chr1	65343900	65344140	+
LOC697606	XM_001089766	chr1	96193410	96193788	-
LOC705512	XM_001093875	chr1	29983962	29985674	+
PRELID1	XM_001088735	chr1	195332566	195333250	+
PPIP5K2	XM_001098530	chr1	78428825	78429948	-
LOC706896	XM_001100810	chr1	93724364	93725364	+
LOC712849	XM_002800709	chr1	200983858	200985998	-
SLC25A1	XM_001112697	chr1	43978416	43979929	-
LOC716094	XM_002800376	chr1	106799167	106800808	+
IGBP1	XM_001083324	chr1	218308013	218309149	+
LOC100429616	XM_002798154	chr1	212687328	212688748	+
LOC710306	XM_001095211	chr1	157640370	157640911	+
ATP5G3	XM_002798966	chr1	95621271	95622226	+
LOC714660	XM_002804917	chr1	149168530	149169725	+
LOC712849	XM_002800709	chr1	143958760	143959464	+
EIF4E3	XM_001084944	chr1	23244920	23247679	+
PHB	XM_001093341	chr1	61853920	61854614	+
HSPA8	XM_002799827	chr1	209726031	209728511	-
OAZ1	NM_001134900	chr1	199117463	199118383	+
VDAC1	XM_001107652	chr1	155054866	155056567	-
LOC698049	XM_001086568	chr1	112713441	112713704	-
HBXIP	XM_001101104	chr1	64828171	64828728	+
PEBP1	XM_002798791	chr1	171820962	171822631	+
LOC698401	XM_002798951	chr1	212328259	212328841	-
LOC712352	XM_001112771	chr1	218976630	218977123	+
LOC701607	XM_001089909	chr1	148047515	148047798	+
LOC708521	XM_001107593	chr1	17322386	17322844	-
SET	XM_002799976	chr1	95059919	95061566	-
SERBP1	XM_001094963	chr1	82875895	82878951	-
LOC714026	XM_002808259	chr1	86939880	86942384	-
LOC711145	XM_001099895	chr1	190731587	190731876	+
[truncated: 7,355 more rows]

## Sheet: Marmoset
Putative parental gene	Putative transcript	Chromosome	Start	End	Strand
[truncated: 10,465 more rows]

[truncated: 1 more sheets: Squirrel Monkey]
